# Supplementary material for: Comparative Proteomic Analysis of Different Parts of Taenia Hydatigena
Source: Front Vet Sci. 2021 Apr 26;8:626579. doi: 10.3389/fvets.2021.626579 (PMC8107385; doi:10.3389/fvets.2021.626579)
Supplement: Supplementary file 1 [file Data_Sheet_1.xls]

## Sheet: Table S1
Table S1 Proteins identified in CS
Protein	Size (Da）	Unique Peptide	Unique Spectra	Protein_ID	Abundance
paramyosin	107707	45	179	TsM_001115200	240177
myosin heavy chain	225230	56	144	TsM_000676900	199614
basement membrane specific heparan sulfate	881155	67	125	TsM_000123600	138881
phosphoenolpyruvate carboxykinase	70171	29	120	TsM_000763700	254750
fructose 1,6 bisphosphate aldolase	39657.5	12	80	TsM_000467100	147640
glyceraldehyde 3 phosphate dehydrogenase	36221.5	11	62	TsM_000056400	58549.5
enolase	46527.9	12	60	TsM_000595600	59854.4
spectrin alpha chain	130745	33	55	TsM_000861200	90158.3
Heat shock 70 kDa protein 4	71098.3	12	55	TsM_001208400	34213.9
Spectrin beta chain brain 3	159618	27	53	TsM_000526200	54900.5
cytosolic malate dehydrogenase	36493.8	11	48	TsM_000048200	43389.8
glycogen phosphorylase	73262.5	15	46	TsM_000970200	50722.6
14-3-3 protein	28051.9	10	44	TsM_000719200	18400.6
basement membrane specific heparan sulfate	93421.3	19	43	TsM_001048700	38716.8
glucose 6 phosphate isomerase	61678.5	11	36	TsM_000412200	59114.1
filamin	129905	22	36	TsM_001158800	55522.1
filamin	182282	15	34	TsM_000523500	50551.3
14-3-3 protein beta:alpha	27729.8	8	32	TsM_000747500	33636.3
Collagen alpha 1(V) chain	231642	14	32	TsM_000925000	21489.4
phosphoglycerate kinase 1	42322.9	11	31	TsM_000796500	50657.5
filamin-c isoform g	117649	16	31	TsM_000009200	37557.5
glucan (1,4 alpha), branching enzyme 1	79954.2	17	31	TsM_000683100	31688.8
tropomyosin	32332	13	30	TsM_000206100	67731.6
twitchin	325388	21	30	TsM_000756300	37550.2
tegumental antigen	11522.9	4	29	TsM_001096900	30683.6
actin	41717.8	6	29	TsM_001199400	26354.8
spectrin beta chain	110823	20	28	TsM_001196500	30578.5
ornithine aminotransferase	26970.6	10	27	TsM_000860800	29524.4
annexin	37902	10	26	TsM_000793200	68304.6
glycogen phosphorylase	66584.1	10	26	TsM_000619100	26956.5
phosphoglycerate mutase	28470.8	8	26	TsM_001053100	12348.9
n-myc downstream regulated	44698.7	10	25	TsM_000579600	31715.1
tropomyosin	32964.6	8	24	TsM_000072800	52269.1
actin, cytoplasmic type 5	41833.8	6	24	TsM_000888800	41192.8
sarcoplasmic calcium binding protein	45367.7	10	24	TsM_000715900	31188.6
twitchin	165922	15	24	TsM_000521200	26636.8
lysosomal alpha glucosidase	101424	10	24	TsM_000057400	19515.3
thioredoxin peroxidase	21581.9	5	23	TsM_001155200	41997.4
Type II collagen B	127064	9	23	TsM_000554300	19619.8
3 oxoacyl acyl carrier protein reductase	27709.1	7	22	TsM_000758000	35446.3
succinate dehydrogenase (ubiquinone)	72415.2	12	22	TsM_000627300	23348.5
Collagen alpha 1(V) chain	165584	10	22	TsM_000649300	14337.9
transitional endoplasmic reticulum atpase	88215.1	16	21	TsM_000453700	34243.8
sj ts4 protein	29345	9	21	TsM_000707000	23461.4
glycogen debranching enzyme	189509	17	21	TsM_000650100	15251.5
four and A half lim domains	68357.3	7	21	TsM_000514700	6931.79
synaptic vesicle membrane protein VAT 1	25444.4	7	20	TsM_000560300	32245.4
UTP glucose 1 phosphate uridylyltransferase	57109	10	20	TsM_000671500	22245.2
calpain A	92838.9	12	20	TsM_000468600	20087.5
gelsolin	41967.2	5	19	TsM_000817800	165366
glucose 6 phosphate 1 dehydrogenase	59600.7	13	19	TsM_000109000	25485.6
peptidylprolyl isomerase A	17414.4	5	19	TsM_000676800	9989.34
endophilin B1	26916.7	6	18	TsM_000719500	63982.5
aldo keto reductase family 1, member B4	19194.9	3	18	TsM_001195900	30600.5
adenylosuccinate synthetase	47473.3	10	18	TsM_000588000	24371.7
titin	61290.2	8	18	TsM_000082800	21914.4
myosin heavy chain, non muscle	231687	12	18	TsM_000565700	20876.3
NADP dependent malic enzyme	65368.3	15	18	TsM_000775500	16285.5
Ankyrin	179082	11	18	TsM_000952800	15055.4
phosphoglucomutase 2	68783.5	10	18	TsM_001209100	13432.9
Major egg antigen (p40)	35556.1	3	18	TsM_000047100	10551.4
major vault protein	97080.2	8	17	TsM_000555100	20666.6
ubiquitin protein ligase BRE1	74919.3	11	17	TsM_001031000	16417.6
cAMP dependent protein kinase regulatory	41770.3	10	16	TsM_000744900	56422.7
actin modulator protein	41493.6	4	16	TsM_000982900	27148.5
Myosin regulatory light chain	21915.8	8	16	TsM_001153700	26050.7
twitchin	162257	10	16	TsM_000995000	21300
leukotriene A 4 hydrolase	66999.7	9	16	TsM_001022600	16157.2
fumarate hydratase class I	61465.3	10	16	TsM_000704600	16079.4
methylthioadenosine phosphorylase	34233.4	8	15	TsM_000560800	37674.6
calponin	39423.3	7	15	TsM_001018000	27403.3
H17g protein, tegumental antigen	67803.6	7	15	TsM_000841100	21295.5
rab gdp dissociation inhibitor	50231.1	8	15	TsM_000761500	17237.4
ankyrin :unc	191864	10	15	TsM_000293400	13914.6
aspartate aminotransferase, mitochondrial	44751.7	8	15	TsM_000664000	10556.5
6 phosphofructokinase	88991.2	10	15	TsM_000524400	10420.2
Myophilin	21215.9	7	14	TsM_000658900	22301.9
gynecophoral canal protein	94954.3	8	14	TsM_000655200	18434.4
UDP glucose 4 epimerase	38590.3	7	14	TsM_000627900	15477.5
major egg antigen	51750.2	4	14	TsM_000019200	7905.56
phosphoglucomutase	64913.3	6	14	TsM_000543500	6394.53
elongation factor 1 alpha	48807.7	6	13	TsM_000233800	27626.9
glycogen phosphorylase, muscle form	20237.6	5	13	TsM_000606400	20111.9
annexin	38572.7	6	13	TsM_000024300	15246.4
Tubulin beta 2C chain	49827	6	13	TsM_001072900	13986.1
asparaginyl tRNA synthetase, cytoplasmic	61387.1	7	13	TsM_000555300	7396.02
fimbrin	68525.4	8	12	TsM_000903100	65768.6
ATP synthase subunit beta, mitochondrial	55764.1	8	12	TsM_000805000	51228.7
adenosylhomocysteinase	51419.9	10	12	TsM_000665600	45992.6
delta aminolevulinic acid dehydratase	39057.9	5	12	TsM_000228100	40750.6
glutathione S transferase	25281.5	5	12	TsM_000610300	20166
Heat shock 70 kDa protein 4	95076.4	9	12	TsM_000079500	18234.1
hypothetical protein	28371.7	8	12	TsM_000082801	14012.2
elongation factor 2	99404.8	8	12	TsM_000493800	12760.3
beta D xylosidase 2	95236.5	6	12	TsM_001057600	9273.3
NADP dependent malic enzyme	62930.4	8	11	TsM_000476500	41891.6
transketolase	70501.1	7	11	TsM_000587600	27220.5
aldehyde dehydrogenase, mitochondrial	52297.4	8	11	TsM_000803900	20043.1
glycogenin-1	36279.1	5	11	TsM_000745900	19912.3
collagen alpha 2(I) chain	126709	7	11	TsM_000807400	18389.6
tropomodulin	41090.3	6	11	TsM_000513900	10639.3
beta ureidopropionase	42041.1	6	11	TsM_000463200	10330.1
cytosolic purine 5' nucleotidase	57291.9	7	11	TsM_000834200	6296.38
L lactate dehydrogenase B chain	35965.7	5	10	TsM_000807200	25206.1
cytoplasmic actin	31185.7	3	10	TsM_001001400	23920.7
inosine 5' monophosphate dehydrogenase 2	54855.4	7	10	TsM_000470000	21558.8
fibrillar collagen chain FAp1 alpha	130345	4	10	TsM_000554400	21104.1
14-3-3 protein epsilon	29199.8	4	10	TsM_000569000	16154.9
tubulin alpha chain	50139.5	5	10	TsM_000111900	15762.6
lactate dehydrogenase protein	35344.4	4	10	TsM_000566100	15339.4
alpha actinin, sarcomeric	103756	9	10	TsM_000732400	14597.4
cell polarity protein (preferred name) (2 others) lethal giant larvae (preferred name)	163112	8	10	TsM_000628700	13046.4
neurogenic locus notch protein	342464	7	10	TsM_001015200	12883.2
aldo keto reductase family 1, member B4	32671.7	6	10	TsM_000899700	11946.1
collagen alpha-1 chain precursor	176207	5	10	TsM_000925200	8954.94
dihydropyrimidinase	64446.3	5	10	TsM_000039600	7189.57
adenylate kinase	22151.8	3	10	TsM_000854500	3081.43
triosephosphate isomerase	26131.3	6	9	TsM_000486200	19666.5
titin	79966.1	5	9	TsM_000561800	14371.1
serpin B6	41093.9	3	9	TsM_000481100	13203.1
nucleoside diphosphate kinase	17458	5	9	TsM_000853000	11833.8
paramyosin	104132	8	9	TsM_000182700	11368
SM26:2 antigen (preferred name) glutathione (preferred name)	25891.4	6	9	TsM_000472800	9430.44
regulator of microtubule dynamics protein	28256.2	4	9	TsM_000151200	7848.99
clathrin heavy chain	183574	6	9	TsM_000037500	6547.83
puromycin sensitive aminopeptidase	59430.6	5	9	TsM_000055000	6259.66
GDP L fucose synthase	35327	5	9	TsM_000817200	6000.17
myoferlin	218686	5	9	TsM_000281500	5552.79
collagen type i ii iii v xi alpha (preferred name) collagen alpha (v) chain (preferred name)	122570	3	9	TsM_000261500	5511.51
Tubulin beta 2C chain	50133.8	5	9	TsM_000483200	4903.33
alpha adducin	72545.2	4	9	TsM_000542500	3230.26
adducin related protein	91266.5	6	8	TsM_000918700	46500.3
Calcium binding protein	32999.6	6	8	TsM_000592400	12654.3
rho gdp dissociation inhibitor	21704.1	3	8	TsM_000576100	12350.6
calponin	49378.5	5	8	TsM_001049800	11616.1
ubiquitin modifier activating enzyme 1	113726	7	8	TsM_000751000	8142.46
annexin	40587.8	2	8	TsM_000745800	7703.09
glutathione S transferase	25479.7	3	8	TsM_000610200	6674.47
serine:threonine protein phosphatase 2A	36215.6	4	8	TsM_000790900	3089.25
coronin 1B	14271.5	1	8	TsM_000134300	497.098
fatty acid binding protein FABP2	15137.8	2	7	TsM_001185100	25380.8
Heat Shock protein family member (hsp 3)	71911	6	7	TsM_000336600	20556.8
calpain	84622.1	6	7	TsM_000474500	15626.1
heat shock protein 70	70305.5	6	7	TsM_000941000	10215.3
pyruvate dehydrogenase E1 component subunit	42420.1	6	7	TsM_000749200	9918.43
protein DJ 1	19487.3	4	7	TsM_000454300	9860.07
heat shock protein 60	60530.2	6	7	TsM_000546800	8000.19
actin-depolymerizing factor	16630.3	4	7	TsM_001009800	7670.77
expressed protein	140358	6	7	TsM_000479900	7473.36
glutamate dehydrogenase	57998.5	6	7	TsM_000572800	7159.35
protein disulfide isomerase A3	55986.4	5	7	TsM_000909700	6774.42
Threonyl tRNA synthetase, C	82635.3	5	7	TsM_000192200	6673.32
peroxidasin extracellular matrix-associated peroxidase	151592	6	7	TsM_000597700	5942.03
prolyl endopeptidase	81207.4	4	7	TsM_000401600	4931.11
beta tubulin	50391.2	3	7	TsM_000969600	3503.55
aldo keto reductase family 1 member B10	7451.72	1	7	TsM_001065100	2926.65
6 phosphogluconate dehydrogenase	53472.2	3	7	TsM_000662800	2716.19
Tubulin beta 2C chain	49500.8	4	7	TsM_001121200	2690.87
dynein light chain	11481.5	2	7	TsM_001178100	839.848
hypothetical protein	9973.24	2	7	TsM_000534400	421.589
Spectrin alpha chain, brain	16934.2	3	6	TsM_000114900	15321.8
beta hexosaminidase subunit alpha	59124.6	5	6	TsM_000740300	11244.4
ankyrin 2,3:unc44	217448	6	6	TsM_000881400	8435.89
aspartyl aminopeptidase	58673.8	5	6	TsM_000196000	7967.48
glutathione S transferase	24172.4	2	6	TsM_000815300	7619.98
threoninee dehydrogenase	41809.3	4	6	TsM_000063300	7571.15
ras protein rab	24638.7	5	6	TsM_000308200	7569.83
F actin capping protein subunit beta	30823	4	6	TsM_000442600	7390.28
stress induced phosphoprotein 1	59218.7	5	6	TsM_000482300	7008.31
proteasome ( macropain) alpha 5	26503.4	4	6	TsM_000520300	6589.23
ras protein Rab 4A	23707.8	2	6	TsM_000466200	6055.15
gynecophoral canal protein	65647.8	4	6	TsM_000825900	5996.31
UDP N acetylhexosamine pyrophosphorylase	58036.4	5	6	TsM_000171700	5996.31
inorganic pyrophosphatase	32876.5	5	6	TsM_000809400	5990.79
heat shock protein 71 kDa protein	42026.7	4	6	TsM_000021500	5498.45
GTP binding protein CG1354	43421.3	4	6	TsM_000556200	4803.68
alpha actinin, sarcomeric	115054	5	6	TsM_000456300	4777.71
beta galactosidase	76173.7	4	6	TsM_000427700	4017.52
Biotin lipoyl attachment	48153.3	4	6	TsM_000752700	3652.89
conserved hypothetical protein	18707.6	2	6	TsM_000082500	3639.69
kinesin heavy chain	111725	5	6	TsM_000684800	3498.36
TonB box domain containing protein	26190.9	3	6	TsM_000657700	3483.77
hypothetical protein	22817.7	4	6	TsM_000115500	3359.82
dynein light chain	10660.1	3	6	TsM_000958800	3121.68
ufm1 specific protease 1	26542.9	2	6	TsM_000731100	2131.25
Tubulin alpha 1 chain	51689.2	2	6	TsM_000601900	1467.61
carbonyl reductase 1	31380.8	4	5	TsM_001106800	31653.1
chloride intracellular channel	30527.5	4	5	TsM_000694900	12440.9
dynein light chain	11162.2	3	5	TsM_001024400	10571.5
ubiquitin conjugating enzyme E2 N	18322.4	4	5	TsM_000510000	10571.5
tubulin alpha 1C chain	54114.7	4	5	TsM_000455000	10349.1
actin depolymerizing factor	15487.8	3	5	TsM_000471200	9234.6
talin 2	318195	5	5	TsM_000834500	9103.21
ras protein Rab 10	22480.5	3	5	TsM_000281900	8043.46
fructose 1,6 bisphosphatase 1	33276.6	3	5	TsM_001229400	7456.11
annexin	41631.9	3	5	TsM_000538900	7210.79
GTP binding nuclear protein Ran	24336.4	4	5	TsM_000605600	6820.36
malate dehydrogenase	35498.5	4	5	TsM_000460300	6638.44
uv excision repair protein rad23 b	37370.9	4	5	TsM_000572900	5538.49
collagen type XI alpha 2	165152	4	5	TsM_000632700	5458.98
aminoacylase 1	27388.5	3	5	TsM_000396400	5422.79
succinate dehydrogenase (ubiquinone) iron sulfur	32713.9	4	5	TsM_000842000	5256.05
actin interacting protein 1	68697.9	4	5	TsM_000675100	5194.83
pyruvate dehydrogenase	39138.4	2	5	TsM_000695300	5105.49
ATP synthase subunit alpha, mitochondrial	59497.5	4	5	TsM_000607200	5049.89
aldo keto reductase family 1, member B4	37551.3	4	5	TsM_001074700	4954.03
microtubule associated protein 1A	88285.7	4	5	TsM_000550100	4656.26
neutral alpha glucosidase AB	112258	5	5	TsM_001135300	4355.09
actin related protein 2:3 complex	19868.4	3	5	TsM_000648900	4326.28
PDZ and LIM domain protein Zasp	20890.5	3	5	TsM_000372700	4042.16
tubulin polymerization promoting protein family	18261.2	3	5	TsM_000503400	3701.05
rab	23624.1	4	5	TsM_000135200	3585.27
Zinc carboxypeptidase family protein	58219.4	4	5	TsM_000170000	3536.58
14-3-3 protein zeta:delta	29339.4	4	5	TsM_000804900	3163.24
nardilysin	27782.3	4	5	TsM_001242500	2896.04
glia maturation factor beta	19777	3	5	TsM_000135800	2868.84
erythrocyte membrane protein	52163.6	2	5	TsM_000818400	2607.09
aspartyl tRNA synthetase, cytoplasmic	57963.2	4	5	TsM_000809000	2569.69
adenine phosphoribosyltransferase	20138.7	3	5	TsM_000472500	2369.48
CDC37 cell division cycle 37	46805.1	3	5	TsM_000676700	1909.31
apolipoprotein A I binding protein	31609.2	3	5	TsM_000319000	978.495
carbonic anhydrase II	29403.1	2	5	TsM_000639200	449.767
guanine nucleotide binding protein (g protein) beta polypeptide 2 1	35586.6	3	4	TsM_000856600	16289.8
polyubiquitin	19303.4	3	4	TsM_000868700	14729.6
expressed protein	13997.2	2	4	TsM_000414400	11645.9
indoleamine 2,3 dioxygenase 2	44844.5	3	4	TsM_000258900	9481.47
protein disulfide isomerase	55180.1	4	4	TsM_000671300	8260.71
annexin	34838.8	3	4	TsM_000538700	7238.86
N(4) (Beta N acetylglucosaminyl) L asparaginase	41491.9	4	4	TsM_000468000	7182.58
transaldolase	36348.8	4	4	TsM_000975300	7117.48
ras protein Rab 2A	26049.7	3	4	TsM_000314000	6708.25
hemicentin	14337	2	4	TsM_001170200	6659.16
dihydrolipoyllysine residue succinyltransferase	47340.5	3	4	TsM_000168700	6203.45
flap endonuclease GEN 1	84267.4	3	4	TsM_000691200	5764.03
calcium binding protein 39	41283.5	4	4	TsM_000649100	5699.9
tegumental antigen	20806.3	3	4	TsM_000779200	5256.26
Microtubule associated protein RP:EB family	31264.4	3	4	TsM_000739300	4688.53
Proteasome subunit alpha type 7	29773.3	3	4	TsM_001024300	4675.71
projectin short variant (preferred name) projectin long variant (preferred name)	54251.1	2	4	TsM_001081500	4616.58
hemicentin 1	189328	3	4	TsM_001064100	4434.83
dnaJ subfamily A	44018	3	4	TsM_000711700	4259.33
peptidyl prolyl cis trans isomerase B	22108.6	3	4	TsM_000356100	4236.15
capping protein (actin filament) muscle Z line	32855.8	4	4	TsM_000567900	4093.78
endoplasmin	77921.2	3	4	TsM_000492400	4049.08
40S ribosomal protein SA	29829.6	3	4	TsM_000023400	4038.83
dipeptidyl peptidase 3	82747.7	3	4	TsM_001012100	4033.9
Peroxiredoxin 2	16817.5	2	4	TsM_000644400	3945.83
NADP dependent malic enzyme	65573.5	3	4	TsM_000018500	3791.96
puromycin sensitive aminopeptidase	98567.7	3	4	TsM_000435200	3667.54
vacuolar H+ ATPase v1 sector subunit A	69756.3	4	4	TsM_000681900	3360.43
dynein light chain	10206.2	2	4	TsM_000366700	3288.4
ADP ribosylation factor	20724.8	3	4	TsM_000494500	3018.27
troponin t	39892.6	2	4	TsM_001080900	2819.07
histone H4	11360.4	2	4	TsM_000017300	2787.94
eukaryotic translation elongation factor 1	47981.8	3	4	TsM_001107600	2765.14
cat eye syndrome critical region protein 5	49364.4	3	4	TsM_000648600	2483.18
actin protein 3B	45270.7	3	4	TsM_000021200	2234.66
spliceosome rna helicase bat1	49216.9	3	4	TsM_000064800	2200.01
long chain fatty acid coenzyme A ligase 5	83176	2	4	TsM_000267400	655.162
phosphatidylinositol transfer protein alpha	31831.1	2	4	TsM_000463700	633.629
thioredoxin peroxidase	26299.7	3	3	TsM_000774300	9621.94
Gamma soluble NSF attachment protein	33887.9	2	3	TsM_000708800	7050.46
conserved hypothetical protein	40201.2	2	3	TsM_000978100	6124.13
protein memo1	32442	3	3	TsM_000749700	5757.65
importin 5	135227	3	3	TsM_000802500	5525.22
titin	18907.6	2	3	TsM_000035100	5515.96
cysteine and glycine rich protein 1	19518.2	2	3	TsM_000652300	5439.31
UNCoordinated family member (unc 89)	225928	3	3	TsM_000591200	4893.54
dynein light chain	10607.2	1	3	TsM_000958700	4835.6
hypothetical protein	8007.99	2	3	TsM_000417600	4266.68
arginyl tRNA synthetase, cytoplasmic	74697.6	3	3	TsM_001029600	4210.28
PUR alpha protein	31644.3	3	3	TsM_001015700	4170.41
ES1 protein, mitochondrial	26050.6	2	3	TsM_000480100	4094.12
far upstream (fuse) binding protein	52568.4	2	3	TsM_000532500	3944.63
Thioredoxin-2	11551.9	2	3	TsM_000941400	3723.87
calumenin	37150.3	2	3	TsM_000487900	3721.31
citrate synthase	51375.2	3	3	TsM_000710200	3497.08
puromycin sensitive aminopeptidase (preferred name)	7230.41	1	3	TsM_000067500	3382.79
aldo keto reductase family 1, member B4	9644.83	2	3	TsM_001195800	3249.96
puromycin sensitive aminopeptidase	15632.1	2	3	TsM_000198000	3204.77
fascin	34383.1	3	3	TsM_000522900	3111.12
puromycin sensitive aminopeptidase	68015	2	3	TsM_000309900	2903.96
serine/threonine protein kinase	68921.7	3	3	TsM_000011800	2898.24
proteasome subunit beta type 7	30463.5	3	3	TsM_000612300	2831.87
nervous system adducin	81442.6	2	3	TsM_000682700	2780.97
immunogenic protein	7550.77	2	3	TsM_000519600	2639.66
platelet-activating factor acetylhydrolase ib subunit alpha	46079.3	3	3	TsM_000013000	2428.21
ubiquitin carboxyl terminal hydrolase 5	97356.6	3	3	TsM_000325300	2328.51
prostaglandin H2 D isomerase	24275.9	2	3	TsM_000670100	2326.34
arp2:3 complex 21 kda subunit	18673.7	1	3	TsM_001127800	2112.96
non lysosomal glucosylceramidase	62790.6	2	3	TsM_000700200	2092.65
procollagen lysine,2 oxoglutarate 5 dioxygenase	82067.1	3	3	TsM_001231700	2066.26
hydroxyacylglutathione hydrolase	27931	2	3	TsM_001134500	2058.29
proteasome subunit alpha type 2	26020.2	2	3	TsM_000836300	1966.06
2 amino 3 ketobutyrate coenzyme A ligase	45595.4	3	3	TsM_000627600	1960.86
exportin 1	223689	3	3	TsM_000192600	1757.36
proteasome subunit alpha type 3	28316.2	3	3	TsM_000502300	1720.91
WW domain binding protein 2	28562.9	2	3	TsM_000832200	1686.69
eukaryotic initiation factor 4A	44717.5	3	3	TsM_000479400	1681.54
glutaminyl tRNA synthetase	65225.9	2	3	TsM_000620600	1673.71
Na+:K+ ATPase alpha subunit	111856	3	3	TsM_001032800	1456.03
polyadenylate binding protein	62847.1	2	3	TsM_000856300	1423.28
fructose 1,6 bisphosphate aldolase	40048.6	1	3	TsM_000675200	1410.13
Aldose 1 epimerase	44747.6	2	3	TsM_000654100	1256.79
dihydropyrimidinase 2	60264.8	2	3	TsM_000454700	1253.85
tubulin alpha chain	50078.8	1	3	TsM_000079100	1202.88
tubulin alpha 1C chain	50086.2	1	3	TsM_001023500	1150.89
enolase	46818.7	1	3	TsM_000447100	1090.87
synaptotagmin protein 4	77217.5	2	3	TsM_000705900	1081.44
hypothetical protein	84296.3	3	3	TsM_000503700	1079.89
Activator of 90 kDa heat shock protein ATPase	40649.4	2	3	TsM_000767400	1075.77
WD40 repeat and fyve domain containing protein	42673.3	2	3	TsM_000246300	1040.95
glycolipid transfer protein domain containing protein	26047.2	2	3	TsM_000026500	1028.95
aldo keto reductase family 1, member B4	37547.2	1	3	TsM_001045700	906.436
glyceraldehyde 3 phosphate dehydrogenase	36600.6	2	3	TsM_001083000	773.348
Ras GTPase activating protein binding protein 1	44572.4	1	3	TsM_000514100	577.205
alveolar soft part sarcoma chromosome	61453.1	2	2	TsM_000327600	69489.6
Ag5	54088.8	2	2	TsM_000238300	26517.6
protein l isoaspartate o methyltransferase	25712.2	2	2	TsM_000646100	13516
venom allergen (val) protein	25363.8	1	2	TsM_000490200	7188.71
MACRO domain containing protein 2	21443.6	2	2	TsM_001234900	6298.33
expressed protein	12371.3	1	2	TsM_000948400	6297.23
proteasome (prosome macropain) subunit beta type	26800.3	2	2	TsM_000982800	5961.12
glutathione S transferase	18502.5	1	2	TsM_001220000	5560.24
aldo keto reductase family 1, member B4	30527.8	1	2	TsM_000707800	4992.4
programmed cell death 6 interacting	90534.1	2	2	TsM_000799700	4779.56
GDP mannose 4,6 dehydratase	32191.4	2	2	TsM_001241900	4294.64
2 oxoglutarate dehydrogenase	117632	2	2	TsM_000461900	4052.86
14-3-3 protein gamma	26866.9	1	2	TsM_001162700	3864.3
Galectin, carbohydrate recognition domain	147131	2	2	TsM_000596200	3568.51
lin-24 family memberr	30923.6	2	2	TsM_000913100	3420.89
endoglycoceramidase	58482.9	2	2	TsM_000767900	3377.02
calcium binding protein calreticulin	45676.7	2	2	TsM_000094800	3301
von Willebrand factor A domain containing protein	73753.8	2	2	TsM_000065900	3206.67
endophilin B2	28649.6	2	2	TsM_000586900	3148.9
growth factor receptor bound protein 2	10314.3	2	2	TsM_000766000	2967.27
universal stress protein	16947.8	1	2	TsM_000345100	2752.65
expressed protein	83154.5	2	2	TsM_000066700	2683.84
eukaryotic translation initiation factor 5A	19628.8	2	2	TsM_000750300	2621.67
nardilysin	44183.6	2	2	TsM_000094500	2541.54
myosin essential light chain	16856.5	2	2	TsM_000770300	2423.42
aldo keto reductase family 1, member B4	19168	1	2	TsM_001247100	2393.86
mitogen activated protein kinase 14	45051.9	2	2	TsM_000836200	2366.9
bile acid beta glucosidase	49654	2	2	TsM_001206200	2276.02
thioredoxin glutathione reductase	74353.8	2	2	TsM_000506200	2269.96
histone cluster h2ah (preferred name)	14645	1	2	TsM_000268800	2227.93
Lancl1 protein	46194.3	2	2	TsM_001128300	2167.95
protein arginine N methyltransferase 8	40025	2	2	TsM_000582000	2142.12
ras protein Rab 27A	26439.4	2	2	TsM_000582900	2120.18
0	21816.1	1	2	TsM_000406000	2033.45
Vacuolar proton pump subunit E	26125.7	2	2	TsM_000620700	2020.49
ras-related protein rap-1b precursor	30807.4	2	2	TsM_000002500	2019.16
26S proteasome non ATPase regulatory subunit 8	30694.5	2	2	TsM_000670600	1957.14
Furin 1	73553.1	2	2	TsM_000329000	1945.33
myosin binding protein	14129.4	2	2	TsM_000086000	1886.71
expressed protein	34879.9	1	2	TsM_000639700	1883.25
aconitate hydratase, mitochondrial	85454.5	2	2	TsM_000609900	1855.82
ubiquitin conjugating enzyme E2 D2	16627.3	2	2	TsM_000732100	1828.43
Dynein intermediate chain	70156.6	1	2	TsM_000778100	1743.62
translationally controlled tumor protein	20081	2	2	TsM_000783100	1740.12
chaperonin containing TCP1, subunit 2 (beta)	57647.8	2	2	TsM_000853500	1709.13
aldo keto reductase family 1, member B4	33945.6	2	2	TsM_000383200	1707.72
rab-protein 8	21868	1	2	TsM_000494700	1701.84
N acetylgalactosamine kinase	50041.8	2	2	TsM_000759400	1609.9
glutamate synthase	241322	2	2	TsM_000015400	1557.34
expressed protein	39254.5	2	2	TsM_000032500	1537.21
phenylalanyl tRNA synthetase beta chain	66890.5	2	2	TsM_000543000	1513.92
xaa Pro dipeptidase	55332.2	2	2	TsM_000945800	1455.31
ETHE1 protein	28310.3	2	2	TsM_000285700	1416.33
retinaldehyde binding protein	44044.8	2	2	TsM_000397500	1410.26
prosaposin a preproprotein	116509	2	2	TsM_000569500	1386.89
dihydrofolate reductase	55876.2	2	2	TsM_000588200	1377.53
kinesin light chain 4	58131.8	2	2	TsM_000725700	1302.21
kynureninase	50834.1	1	2	TsM_000504600	1291.84
vacuolar ATP synthase subunit b	55399.1	2	2	TsM_001175600	1219.51
ubiquinol-cytochrome c reductase core protein ii	52473.5	2	2	TsM_000004600	1204.01
nardilysin	82721.4	1	2	TsM_000581200	1195.34
dynein light chain cytoplasmic	10323.1	2	2	TsM_000232900	1137.17
hexokinase	51555.6	2	2	TsM_000818000	1121.21
coatomer subunit alpha	140697	2	2	TsM_000946500	1094.77
RAB14, member RAS oncogene family	24615.9	2	2	TsM_000284500	1088.18
long chain fatty acid coenzyme A ligase 1	75405.5	2	2	TsM_001014300	1074.56
Anamorsin	29508.7	1	2	TsM_000215300	1017.07
immunoglobulin domain superfamily (sensory guidance protein)	140321	1	2	TsM_001201900	975.284
Four and a half LIM domains protein 2	31309.2	2	2	TsM_000499900	955.924
casein kinase ii subunit alpha	41912.2	2	2	TsM_000500200	947.697
protein transport protein sec24c	109431	2	2	TsM_000998400	925.866
collagen alpha 1(XV) chain	20558	1	2	TsM_000066800	870.107
fascin 2	25438	2	2	TsM_000445700	850.049
synaptic vesicle membrane protein VAT 1	28158.4	1	2	TsM_000813300	793.581
coronin 1C	58254.5	2	2	TsM_000033000	784.135
3'(2'),5' bisphosphate nucleotidase 1	35881.2	1	2	TsM_000707500	664.971
collagen alpha(iv) chain	114366	1	2	TsM_000925100	640.793
subfamily S1B unassigned peptidase (S01 family)	20821.8	1	2	TsM_000729300	632.712
histidyl tRNA synthetase	59447.1	1	2	TsM_001063400	607.827
TsM_001170400	10798.2	1	2	TsM_000958500	604.722
puromycin sensitive aminopeptidase	46927.3	1	2	TsM_001116000	597.309
Armadillo type fold	80258.5	1	2	TsM_000506100	533.36
proteasome subunit beta type 6	24819.2	1	2	TsM_000840800	418.26
fructose bisphosphate aldolase class I	42538	1	2	TsM_000042700	327.882
integrin linked protein kinase	56686.7	1	2	TsM_000059000	282.252
actin cytoplasmic	37741.4	1	1	TsM_000575100	37875.2
FMRFamide activated amiloride sensitive sodium	62085	1	1	TsM_000975200	16459.7
actin related protein 2:3 complex subunit 1A:1B	35008.3	1	1	TsM_001000900	8504.73
zinc finger protein	24344.3	1	1	TsM_000000300	7498.11
20S proteasome subunit alpha 6	29177.5	1	1	TsM_001103900	7354.03
sh3 containing grb2 protein 3	41609.9	1	1	TsM_000156900	5149.25
Muscle M line assembly protein unc 89	195186	1	1	TsM_000591300	5046.89
trafficking kinesin binding protein 1	94804.6	1	1	TsM_001099700	4941.62
isochorismatase domain containing protein 2	22331.8	1	1	TsM_000052900	4454.66
Thymosin beta-4	9118.77	1	1	TsM_000225700	3992.15
xaa pro aminopeptidase	79875.6	1	1	TsM_000450800	3718.84
WD repeat containing protein 13	64275.6	1	1	TsM_000619800	3710.99
E3 ubiquitin protein ligase UBR4	291184	1	1	TsM_001154500	3511.55
ubiquitin conjugating enzyme E2 25kD	22200.5	1	1	TsM_000743100	3505.19
neuroligin	88514.5	1	1	TsM_000238200	3396.44
hsp70 binding protein	36150.9	1	1	TsM_000663600	3370.45
tropomyosin	28062.5	1	1	TsM_000651100	3193.21
MORN repeat containing protein 5	14861.1	1	1	TsM_000333400	3138.46
proteasome (prosome, macropain) subunit, beta	74886.1	1	1	TsM_000749400	3067.43
mitochondrial trans 2 enoyl coenzyme A reductase	39976	1	1	TsM_000846400	3059.66
novel protein	312826	1	1	TsM_000463100	2821.34
reticulon 4	26798.3	1	1	TsM_000815400	2809.39
cathepsin d (lysosomal aspartyl protease)	47247	1	1	TsM_000395200	2771.81
odd skipped	82506.2	1	1	TsM_000116600	2735.85
serine protease inhibitor	39020.8	1	1	TsM_000065700	2665.96
hypotheticial protein	24783.6	1	1	TsM_000623100	2665.39
RAB18, member RAS oncogene family	24715.1	1	1	TsM_000121400	2606.55
conserved hypothetical protein	12744.6	1	1	TsM_001090900	2558.16
conserved hypothetical protein	40588.7	1	1	TsM_001245700	2543.78
proteasome (prosome macropain) subunit alpha	29361	1	1	TsM_000450400	2536.04
carbonyl reductase 1	31723	1	1	TsM_001107000	2467.54
conserved hypothetical protein	76368	1	1	TsM_000030300	2460.59
ubiquitin protein ligase BRE1	23205.1	1	1	TsM_001030900	2449.12
Papilin	28746.1	1	1	TsM_000515300	2393.24
pyruvate kinase	60923.4	1	1	TsM_000469600	2314.69
conserved hypothetical protein	40101.4	1	1	TsM_001185000	2119.13
protein phosphatase 1b	63380.8	1	1	TsM_000652900	2019.2
glycerol 3 phosphate dehydrogenase	40102.6	1	1	TsM_000208300	2008.5
T complex protein 1 subunit alpha	59466	1	1	TsM_000849600	1922.68
neurogenic locus notch protein 2	36217.6	1	1	TsM_000564500	1912.22
hemicentin	33875.4	1	1	TsM_001188400	1899.92
calcyphosin protein	23632.9	1	1	TsM_000599900	1696.59
guanine nucleotide binding protein subunit beta	39177.4	1	1	TsM_000069000	1655.23
dynein light chain	25735.4	1	1	TsM_001167800	1647.64
NADPH cytochrome P450 reductase	62898.2	1	1	TsM_000687100	1644.47
NSFL1 cofactor p47	45249.4	1	1	TsM_000549900	1617.19
expressed protein	36361.2	1	1	TsM_000208700	1607.07
mitochondrial ribosomal protein l24	31227.9	1	1	TsM_000659600	1599.64
lamin dm0	67651.1	1	1	TsM_000163600	1525.04
Acetyl CoA hydrolase transferase	53147.5	1	1	TsM_000154800	1511.92
polycomb protein SCMH1	74610.9	1	1	TsM_001215800	1491.51
Dynein light chain, type 1 2	71846.4	1	1	TsM_000822600	1477.64
4 Hydroxybutyrate coenzyme A transferase	49636.8	1	1	TsM_000095000	1455.81
dynactin subunit	43426.1	1	1	TsM_000496800	1433.01
proteasome (prosome, macropain) subunit, beta	25726	1	1	TsM_000723500	1419.27
ng dimethylarginine dimethylaminohydrolase	29718.2	1	1	TsM_000627200	1414.85
ras-related protein rab-	24863.5	1	1	TsM_000410600	1407.44
actin protein 2 B	44130.6	1	1	TsM_000736200	1402.84
exportin 2	64366.1	1	1	TsM_001144200	1394.38
ras C3 botulinum toxin substrate 2	21237.1	1	1	TsM_000411200	1391.75
Ankyrin repeat domain containing protein	8093.09	1	1	TsM_000149000	1389.28
Thioredoxin fold	45815.4	1	1	TsM_000132800	1349.45
Rab protein geranylgeranyltransferase component	78606.3	1	1	TsM_001041000	1303.8
mixed lineage leukemia protein mll	307269	1	1	TsM_001050900	1294.03
LIM, zinc binding,domain containing protein	8717.26	1	1	TsM_000509600	1293.26
carbonyl reductase 1	30837	1	1	TsM_001106900	1283.28
nuclear migration protein nudc	36215.2	1	1	TsM_000089200	1249.16
tegumental antigen	29155.2	1	1	TsM_000396000	1218.87
16 kda calcium binding protein	16551.1	1	1	TsM_000538000	1214.34
hypoxanthine guanine phosphoribosyltransferase	27117.8	1	1	TsM_000255100	1201.59
Heterogeneous nuclear ribonucleoprotein A1	28397	1	1	TsM_000668700	1187.93
annexin	38404	1	1	TsM_000682800	1186.76
glyoxalase I	29879.6	1	1	TsM_000942800	1186.39
syntaxin binding protein 1	63157.4	1	1	TsM_000072200	1177.66
cleavage stimulation factor subunit 3	90954.9	1	1	TsM_000801200	1176.15
Ubiquitin thioesterase otubain protein	33713.5	1	1	TsM_000548700	1172.72
ubiquitin conjugating enzyme	15817.8	1	1	TsM_000558000	1169.65
t3:t7 bacteriophage mitochodrial	126611	1	1	TsM_000326600	1159.99
plasma membrane calcium transporting ATPase	126099	1	1	TsM_000092800	1157.53
puromycin sensitive aminopeptidase	9166.34	1	1	TsM_000599800	1152.64
tegumental protein	20709.3	1	1	TsM_000743600	1149.28
mitochondrial import inner membrane translocase	15027.9	1	1	TsM_000167500	1148.42
protein vprbp	188362	1	1	TsM_000900100	1146.65
DNAj subfamily B member	94540.9	1	1	TsM_000273600	1145.64
Golgi phosphoprotein 3	31545.4	1	1	TsM_000266900	1141.26
elongation factor Ts	34744.5	1	1	TsM_000109400	1140.99
twinfilin 1	38321.5	1	1	TsM_001030300	1127.19
Cytoskeleton-associated protein, CAP-Gly	66994.1	1	1	TsM_000301600	1119.09
Serine:threonine protein phosphatase 2A 65 kDa	65467	1	1	TsM_000562300	1105.53
dihydrolipoamide dehydrogenase	50149.6	1	1	TsM_000008100	1104.66
galactose 1 phosphate uridylyltransferase	44889.5	1	1	TsM_000029500	1086.9
cupin 2 barrel domain containing protein	12642.3	1	1	TsM_000746500	1083.19
HEAT repeat containing protein 5B	284172	1	1	TsM_000263800	1065.9
ATP binding cassette sub family E	68470.2	1	1	TsM_001160500	1061.73
collagen alpha 1(IV) chain	180133	1	1	TsM_000713300	1058.09
T complex protein 1 subunit eta	59153.7	1	1	TsM_000034600	1054.64
glutathione S transferase	28108	1	1	TsM_001037400	1050.61
hydroxymethylglutaryl coenzyme A synthase	53876.2	1	1	TsM_000541600	1047.32
histone lysine N methyltransferase E(z)	136034	1	1	TsM_000907200	1027.71
Palmitoyltransferase ZDHHC17	43479.5	1	1	TsM_000391400	1022.71
carbonyl reductase 1	31136	1	1	TsM_001058300	1019.46
echinoderm microtubule associated protein1	50073.9	1	1	TsM_000835600	1015.17
Transcriptional adapter 2B	65901.3	1	1	TsM_000200600	1011.35
Dynein intermediate chain	63224.6	1	1	TsM_001036100	1007.76
annexin	35877.6	1	1	TsM_000793600	986.523
NAD kinase	42696.2	1	1	TsM_000746100	975.441
early endosome antigen 1	61245.4	1	1	TsM_000255000	970.433
N ethylmaleimide sensitive factor attachment	32885	1	1	TsM_000150900	954.224
pecanex protein 1	185482	1	1	TsM_001044600	944.055
conserved hypothetical protein	58825.9	1	1	TsM_000344400	942.87
Netrin receptor DCC	134423	1	1	TsM_000398500	942.597
c Jun NH2 terminal kinase	45428	1	1	TsM_000765700	934.521
hypothetical protein	30911	1	1	TsM_000543600	922.731
serine:threonine protein phosphatase PP1 beta	37714.8	1	1	TsM_000632400	895.225
tubulin alpha 3 chain	54041.1	1	1	TsM_001023400	894.73
ATP dependent RNA helicase DDX5	82844.8	1	1	TsM_001010800	884.513
hypothetical protein	72604.7	1	1	TsM_001137100	883.991
PDZ and LIM domain protein Zasp	30494.5	1	1	TsM_000078000	883.249
selenocysteine specific elongation factor	61347.9	1	1	TsM_000032400	867.524
rab3 GTPase activating protein catalytic subunit	82230.2	1	1	TsM_000227700	865.684
succinyl coenzyme A synthetase alpha subunit	39528.2	1	1	TsM_000391800	852.381
Putative phosphatase regulatory subunit	67268.1	1	1	TsM_000476800	851.651
thymidylate kinase	28768.7	1	1	TsM_000789400	851.527
zinc phosphodiesterase elac protein 1	65559.2	1	1	TsM_000679000	843.62
guanylate kinase	19356	1	1	TsM_000711000	842.662
integrin alpha ps	157587	1	1	TsM_000382700	838.756
prefoldin subunit 3	22185.4	1	1	TsM_000706500	836.262
echinoderm microtubule associated protein	10305.2	1	1	TsM_001028100	811.558
glutathione peroxidase	16820.6	1	1	TsM_000011300	807.926
T cell immunomodulatory protein	68914.3	1	1	TsM_000696900	806.548
Cold shock protein, DNA binding	13305.9	1	1	TsM_000282600	801.209
sestrin 1	75650.5	1	1	TsM_000092500	795.654
splicing factor 3b subunit 3	136360	1	1	TsM_000816500	790.882
sn1 specific diacylglycerol lipase beta	72861.6	1	1	TsM_000880300	787.561
Ankyrin repeat domain containing protein	10421.4	1	1	TsM_000561600	787.075
leucine carboxyl methyltransferase 1	36860.4	1	1	TsM_000482800	786.697
122 kda protein tmem16	122400	1	1	TsM_000423100	781.579
ubx(PUB) domain containing protein	50681.3	1	1	TsM_000850500	767.255
lysine specific demethylase 5A	173072	1	1	TsM_000106600	765.016
ubiquitin modifier activating enzyme ATG7	80188.4	1	1	TsM_000552900	761.901
aminoacyl tRNA synthase complex interacting	27336.5	1	1	TsM_001054700	761.37
60S ribosomal protein L10	25370.1	1	1	TsM_000833500	754.789
26S proteasome non ATPase regulatory subunit	46785.6	1	1	TsM_000520700	745.329
dynamin	97122	1	1	TsM_000031500	745.035
guanine nucleotide binding protein G(q) subunit	41512.3	1	1	TsM_000572200	739.762
cAMP dependent protein kinase catalytic subunit	40231.7	1	1	TsM_000707600	739.146
chmp1 (chromatin modifying protein)	24371.4	1	1	TsM_000871500	733.487
proliferating cell nuclear antigen	28392.3	1	1	TsM_000874300	726.05
ribosomal protein S3	25660.7	1	1	TsM_000851500	717.288
metabotropic glutamate receptor 5	26846.9	1	1	TsM_000585900	715.179
Zinc finger MYM type protein 3	86487.1	1	1	TsM_000174600	713.603
eukaryotic translation initiation factor 3	76161.6	1	1	TsM_000505200	709.804
retinoblastoma binding protein 4	48422.4	1	1	TsM_000275100	697.28
vesicular amine transporter	22299.3	1	1	TsM_000940400	696.626
phospholipase A 2 activating protein	66074.1	1	1	TsM_000420800	694.798
beta tubulin	49802	1	1	TsM_000693200	691.868
expressed protein	66573.1	1	1	TsM_000542300	690.48
sodium driven chloride bicarbonate exchanger	11379.7	1	1	TsM_001143000	690.196
syntaxin 1a	38778.4	1	1	TsM_000780300	687.505
nonmuscle myosin II heavy chain	124321	1	1	TsM_000091100	687.09
serine:threonine protein phosphatase PP1 gamma	37367.8	1	1	TsM_000441000	672.633
Alpha N acetylgalactosaminidase	27753.2	1	1	TsM_000780700	667.038
ribose 5 phosphate isomerase	29272.5	1	1	TsM_000460500	664.016
hypothetical protein	66139.8	1	1	TsM_001132600	663.887
galactokinase	49143.9	1	1	TsM_000027400	662.255
CD36 class B scavenger receptor	57677	1	1	TsM_000162100	649.136
glycylpeptide N tetradecanoyltransferase	57576.4	1	1	TsM_000607500	648.809
elongation factor tu (ef tu)	45296.2	1	1	TsM_000872500	641.796
NECAP protein CG9132	28392.7	1	1	TsM_000006900	613.443
receptor type tyrosine protein phosphatase	160689	1	1	TsM_000126800	610.353
sulfhydryl oxidase 1	65165	1	1	TsM_000331800	605.771
Cu,Zn superoxide dismutase	15578.7	1	1	TsM_000891800	604.316
n acetylated alpha linked acidic dipeptidase 2	87599.8	1	1	TsM_000691600	599.403
pyruvate dehydrogenase	31215.7	1	1	TsM_001047900	594.451
thyroid hormone receptor interactor 10	62825.5	1	1	TsM_000604900	587.973
Dipeptidyl peptidase 9	110206	1	1	TsM_001065800	587.698
iron dependent peroxidase	48822.7	1	1	TsM_000663800	587.49
6 phosphogluconolactonase	26663.9	1	1	TsM_000751500	578.027
NADH ubiquinone oxidoreductase 75 kDa subunit	46461	1	1	TsM_000533000	571.521
Proteasome activator pa28, REG alpha beta subunit	43867.4	1	1	TsM_000294900	569.839
extended synaptotagmin 2	16881.5	1	1	TsM_000139200	565.611
cytochrome c	11567	1	1	TsM_000875200	565.335
isoleucyl tRNA synthetase, cytoplasmic	140975	1	1	TsM_000996100	562.978
fatty acid binding protein FABP2	15312.7	1	1	TsM_000802800	555.283
serine:threonine protein phosphatase PGAM5	31326	1	1	TsM_000602900	553.939
axin 1	43137.9	1	1	TsM_001153100	552.272
manganese superoxide dismutase	24505.4	1	1	TsM_000528400	540.893
caspase apoptosis-related cysteinee peptidase	11607.8	1	1	TsM_000861300	537.562
Dienelactone hydrolase	31777.5	1	1	TsM_001163400	526.37
programmed cell death protein 5	13008.7	1	1	TsM_000587100	504.319
ryanodine receptor 44f	16189.2	1	1	TsM_000970800	493.895
serine:threonine protein phosphatase 2B	53907.9	1	1	TsM_000803600	490.984
Arf GAP and Pleckstrin domain containing protein	48232.4	1	1	TsM_000897600	486.689
epidermal growth factor receptor kinase	61008.2	1	1	TsM_000784400	483.76
mitotic checkpoint protein bub3	37577.5	1	1	TsM_000680800	479.926
fructose- -bisphosphatase	6232.21	1	1	TsM_000908600	479.615
phosphomannomutase	26182.1	1	1	TsM_000967100	476.08
cathepsin b	39687.3	1	1	TsM_000494400	462.1
platelet activating factor acetylhydrolase IB	25333.1	1	1	TsM_000424300	456.038
transforming acidic coiled coil containing	67490.3	1	1	TsM_000093600	453.15
E3 ubiquitin protein ligase TRIM56	75105.1	1	1	TsM_000772700	449.657
actin	41915.3	1	1	TsM_000892500	447.248
Activating signal cointegrator 1 complex subunit	92728.1	1	1	TsM_000301200	442.594
T complex protein 1 subunit delta	57041.3	1	1	TsM_000089100	440.876
titin	355115	1	1	TsM_000517600	439.984
GMP synthase	81335.3	1	1	TsM_000392000	436.47
t complex protein 1 subunit gamma	58843.1	1	1	TsM_000661300	430.991
protein lin 9	67601.5	1	1	TsM_000543400	429.336
aldo keto reductase family 1, member B4	37169.2	1	1	TsM_000716500	423.779
septin 10	51585.6	1	1	TsM_000256200	422.753
NADH dehydrogenase (ubiquinone) Fe S protein 2	51714	1	1	TsM_000411400	419.838
Four and a half LIM domains protein 3	13345.4	1	1	TsM_001222800	415.173
heterogeneous nuclear ribonucleoprotein l	92996.9	1	1	TsM_000080400	410.863
UBX domain containing protein 1	29501	1	1	TsM_000668500	399.164
glycerol 3 phosphate dehydrogenase (NAD+)	39425.1	1	1	TsM_000815100	398.278
glutathione S transferase	82130.9	1	1	TsM_000729400	392.931
alanine aminotransferase 2	55671.3	1	1	TsM_000645300	378.347
Seryl tRNA Synthetase	61375.9	1	1	TsM_000521500	375.392
histone H2B	13513.5	1	1	TsM_000989300	363.833
DCC interacting protein 13 beta	101658	1	1	TsM_000177500	362.996
Cullin associated NEDD8 dissociated protein 1	145768	1	1	TsM_000173100	357.319
phosphoacetylglucosamine mutase	66311.9	1	1	TsM_000484500	322.171
Protein phosphatase PP2A 55 kDa regulatory	54456.1	1	1	TsM_000806700	321.64
SPARC protein	30475.3	1	1	TsM_000597200	321.363
calmodulin	13221.3	1	1	TsM_000008500	320.162
AP 1 complex subunit beta 1	110670	1	1	TsM_000895000	317.522
T complex protein 1 subunit theta	59670.9	1	1	TsM_000673600	310.462
beta-adrenergic receptor kinase	95994.2	1	1	TsM_000893400	298.127
amiloride sensitive amine oxidase	58631.1	1	1	TsM_000343800	293.102
Excitatory amino acid transporter (preferred name)	43493.3	1	1	TsM_000263400	292.374
cop9 complex subunit	46750.2	1	1	TsM_000349100	289.629
transient receptor potential cation channel	227932	1	1	TsM_000889800	280.863
homeodomain interacting protein kinase 3	161485	1	1	TsM_000075200	276.076
leucyl aminopeptidase	55379.2	1	1	TsM_000034300	264.282
NEDD8 activating enzyme E1 catalytic subunit	49502	1	1	TsM_000395800	254.196
snf1a amp-activated protein kinase	48813.3	1	1	TsM_000013400	251.998
alanyl tRNA synthetase, mitochondrial	130462	1	1	TsM_000244400	248.286
lysosomal protective protein	60619.2	1	1	TsM_000514000	247.317
dual specificity mitogen-activated protein kinase kinase 1	44436.6	1	1	TsM_000859800	228.884
tubulin subunit beta	49597.8	1	1	TsM_001125000	228.054
n6 adenosine methyltransferase ime4	9623.61	1	1	TsM_000407800	220.031
expressed protein	36242.9	1	1	TsM_001166600	206.695
Aquaporin	27554.6	1	1	TsM_000605800	198.041
transforming growth factor beta	92279.5	1	1	TsM_001071800	194.608
5' AMP activated protein kinase subunit gamma	40696.3	1	1	TsM_000191400	169.645
universal minicircle sequence binding	11147.9	1	1	TsM_000653200	162.307
expressed protein	30985.8	1	1	TsM_000167800	151.074
T complex protein 1 subunit zeta	59726.4	1	1	TsM_000783200	147.412
metal transporter cnnm2	103088	1	1	TsM_000422400	130.631
conserved hypothetical protein	54909	1	1	TsM_000136700	106.939
talin	322785	1	1	TsM_000902500	22.597
trichoplein keratin filament binding protein	38541.4	1	1	TsM_000730100	0
ribosomal RNA methyltransferase	37174.9	1	1	TsM_000817100	0
RAN binding protein 3	58230.2	1	1	TsM_001170400	0
Profilin allergen	13392.8	1	1	TsM_000482600	0
hypothetical protein	91057.5	1	1	TsM_000241400	0
Glutamine:fructose 6 phosphate aminotransferase	78502.7	1	1	TsM_000445300	0
Four and a half LIM domains protein 3	13316.3	1	1	TsM_001222900	0
elongin b	20232.1	1	1	TsM_000742500	0
conserved hypothetical protein	113152	1	1	TsM_001080300	0
cellular nucleic acid binding protein	16386	1	1	TsM_000175400	0
breast carcinoma amplified sequence 3	136696	1	1	TsM_000194500	0
ankyrin domain repeat containing protein	287825	1	1	TsM_000098600	0

## Sheet: Table S2
Table S2 Proteins identified in CWS
Protein	Size (Da）	Unique Peptide	Unique Spectra	Protein_ID	Abundance
fructose 1,6 bisphosphate aldolase	39657.5	15	184	TsM_000467100	252910
basement membrane specific heparan sulfate	881155	72	153	TsM_000123600	260703
paramyosin	107707	37	151	TsM_001115200	345539
myosin heavy chain	225230	30	84	TsM_000676900	175327
enolase	46527.9	11	60	TsM_000595600	74217.2
filamin	182282	20	54	TsM_000523500	85490.1
Collagen alpha 1(V) chain	165584	14	53	TsM_000649300	219986
filamin	129905	21	53	TsM_001158800	107064
filamin-c isoform g	117649	24	51	TsM_000009200	108059
delta aminolevulinic acid dehydratase	39057.9	8	50	TsM_000228100	100770
basement membrane specific heparan sulfate	93421.3	19	49	TsM_001048700	98073.8
spectrin alpha chain	130745	24	45	TsM_000861200	102536
Type II collagen B	127064	11	43	TsM_000554300	93549
fibrillar collagen chain FAp1 alpha	130345	7	36	TsM_000554400	211157
Heat shock 70 kDa protein 4	71098.3	9	36	TsM_001208400	19958.5
phosphoglycerate mutase	28470.8	9	34	TsM_001053100	31083
collagen alpha 2(I) chain	126709	7	33	TsM_000807400	145855
Spectrin beta chain brain 3	159618	16	33	TsM_000526200	55033.8
14-3-3 protein	28051.9	8	33	TsM_000719200	37241.7
Collagen alpha 1(V) chain	231642	13	33	TsM_000925000	23965.1
tropomyosin	32332	10	30	TsM_000206100	104762
phosphoenolpyruvate carboxykinase	70171	18	30	TsM_000763700	58933.2
14-3-3 protein beta:alpha	27729.8	8	30	TsM_000747500	51455.3
adenylosuccinate synthetase	47473.3	13	29	TsM_000588000	64810.9
lysosomal alpha glucosidase	101424	10	28	TsM_000057400	31732.2
alpha actinin, sarcomeric	103756	13	26	TsM_000732400	45462.8
methylthioadenosine phosphorylase	34233.4	7	25	TsM_000560800	94717.1
actin modulator protein	41493.6	5	24	TsM_000982900	76925.4
ornithine aminotransferase	26970.6	8	24	TsM_000860800	53882.3
neurogenic locus notch protein	342464	15	24	TsM_001015200	32048.6
collagen type XI alpha 2	165152	7	23	TsM_000632700	78873.1
tropomyosin	32964.6	7	23	TsM_000072800	62887
sj ts4 protein	29345	9	22	TsM_000707000	36964.8
tegumental antigen	11522.9	3	21	TsM_001096900	81010.5
transitional endoplasmic reticulum atpase	88215.1	15	21	TsM_000453700	36657.6
twitchin	165922	11	21	TsM_000521200	28020.9
peptidylprolyl isomerase A	17414.4	5	21	TsM_000676800	14223.8
synaptic vesicle membrane protein VAT 1	25444.4	6	18	TsM_000560300	37746.7
aspartyl aminopeptidase	58673.8	10	18	TsM_000196000	22700.9
gelsolin	41967.2	4	17	TsM_000817800	190798
Myosin regulatory light chain	21915.8	7	17	TsM_001153700	41903.8
aspartate aminotransferase, mitochondrial	44751.7	8	17	TsM_000664000	32308.3
glyceraldehyde 3 phosphate dehydrogenase	36221.5	8	17	TsM_000056400	31844.7
calcium binding protein 39	41283.5	8	17	TsM_000649100	23622.5
nucleoside diphosphate kinase	17458	7	16	TsM_000853000	71406.3
fimbrin	68525.4	9	16	TsM_000903100	35785.6
inosine 5' monophosphate dehydrogenase 2	54855.4	8	16	TsM_000470000	23659.7
calponin	39423.3	5	15	TsM_001018000	46071.2
inorganic pyrophosphatase	32876.5	5	15	TsM_000809400	30721.1
triosephosphate isomerase	26131.3	5	15	TsM_000486200	25673.6
twitchin	325388	8	15	TsM_000756300	19774.1
actin-depolymerizing factor	16630.3	5	15	TsM_001009800	16582.6
fructose 1,6 bisphosphatase 1	33276.6	5	14	TsM_001229400	42706.5
titin	61290.2	7	14	TsM_000082800	27939.8
actin, cytoplasmic type 5	41833.8	5	14	TsM_000888800	26868.2
n-myc downstream regulated	44698.7	7	14	TsM_000579600	12432.5
thioredoxin peroxidase	21581.9	4	13	TsM_001155200	23661.5
collagen type i ii iii v xi alpha (preferred name) collagen alpha (v) chain (preferred name)	122570	3	13	TsM_000261500	22707
glutathione S transferase	25281.5	5	13	TsM_000610300	19878
cytosolic malate dehydrogenase	36493.8	6	13	TsM_000048200	12237.3
apolipoprotein A I binding protein	31609.2	5	13	TsM_000319000	9308.6
myosin heavy chain, non muscle	231687	7	12	TsM_000565700	41539.1
Myophilin	21215.9	8	12	TsM_000658900	40319.1
actin	41717.8	5	12	TsM_001199400	34237.1
Calcium binding protein	32999.6	5	12	TsM_000592400	28462.4
collagen alpha-1 chain precursor	176207	5	12	TsM_000925200	23284.8
regulator of microtubule dynamics protein	28256.2	4	12	TsM_000151200	21412.5
Thioredoxin-2	11551.9	4	12	TsM_000941400	15455.2
spectrin beta chain	110823	9	12	TsM_001196500	13684.5
twitchin	162257	8	11	TsM_000995000	23925
four and A half lim domains	68357.3	7	11	TsM_000514700	14006.8
ankyrin :unc	191864	4	11	TsM_000293400	7427.81
carbonic anhydrase II	29403.1	5	11	TsM_000639200	6474.39
endophilin B1	26916.7	4	10	TsM_000719500	46700.3
major egg antigen	51750.2	5	10	TsM_000019200	30996
talin 2	318195	9	10	TsM_000834500	23266.5
histone H4	11360.4	4	10	TsM_000017300	16789.1
UDP glucose 4 epimerase	38590.3	5	10	TsM_000627900	14035.2
glia maturation factor beta	19777	3	10	TsM_000135800	10282.1
glutathione S transferase	25479.7	3	10	TsM_000610200	4346.23
glycogenin-1	36279.1	4	9	TsM_000745900	35139.9
protein disulfide isomerase	55180.1	5	9	TsM_000671300	31184.2
heat shock protein 83	78506.6	7	9	TsM_000762300	19730.7
tegumental antigen	20806.3	6	9	TsM_000779200	17043.3
aldehyde dehydrogenase, mitochondrial	52297.4	7	9	TsM_000803900	11623.5
retinaldehyde binding protein	44044.8	4	9	TsM_000397500	8010.2
tubulin polymerization promoting protein family	18261.2	5	9	TsM_000503400	7745.93
glycogen phosphorylase	73262.5	6	9	TsM_000970200	6976.05
Major egg antigen (p40)	35556.1	2	9	TsM_000047100	2462.19
fructose 1,6 bisphosphate aldolase	40048.6	1	9	TsM_000675200	2148.43
tropomodulin	41090.3	4	8	TsM_000513900	14768.5
actin depolymerizing factor	15487.8	2	8	TsM_000471200	13764.4
hemicentin	33875.4	3	8	TsM_001188400	12492.7
actin interacting protein 1	68697.9	5	8	TsM_000675100	11950.1
glycogen phosphorylase	66584.1	5	8	TsM_000619100	11450.2
flap endonuclease GEN 1	84267.4	3	8	TsM_000691200	11217.2
titin	79966.1	4	8	TsM_000561800	11050
expressed protein	140358	5	8	TsM_000479900	10207.5
NADP dependent malic enzyme	65573.5	5	8	TsM_000018500	9618.78
uv excision repair protein rad23 b	37370.9	3	8	TsM_000572900	9154.64
ubiquitin protein ligase BRE1	74919.3	6	8	TsM_001031000	7955.74
glucose 6 phosphate 1 dehydrogenase	59600.7	6	8	TsM_000109000	6872.17
rho gdp dissociation inhibitor	21704.1	3	7	TsM_000576100	19170.4
transaldolase	36348.8	4	7	TsM_000975300	12408.5
CDC37 cell division cycle 37	46805.1	4	7	TsM_000676700	8513.47
cAMP dependent protein kinase regulatory	41770.3	5	7	TsM_000744900	7241.62
H17g protein, tegumental antigen	67803.6	2	7	TsM_000841100	6943.68
dynein light chain	11481.5	2	7	TsM_001178100	1248.28
polyubiquitin	19303.4	3	6	TsM_000868700	15932
14-3-3 protein epsilon	29199.8	4	6	TsM_000569000	14284.7
paramyosin	104132	5	6	TsM_000182700	11567.7
chloride intracellular channel	30527.5	5	6	TsM_000694900	10928.2
eukaryotic translation elongation factor 1	47981.8	4	6	TsM_001107600	8558.45
Ubiquitin thioesterase otubain protein	33713.5	4	6	TsM_000548700	8444.44
hypothetical protein	28371.7	3	6	TsM_000082801	8439.58
protein DJ 1	19487.3	3	6	TsM_000454300	7884.66
UTP glucose 1 phosphate uridylyltransferase	57109	5	6	TsM_000671500	7666.44
phosphoglucomutase 2	68783.5	5	6	TsM_001209100	7617.21
heat shock protein 60	60530.2	5	6	TsM_000546800	7316.18
beta D xylosidase 2	95236.5	4	6	TsM_001057600	6801.77
Cystatin B (Stefin B)	10858.4	2	6	TsM_000687900	6464.33
Microtubule associated protein RP:EB family	31264.4	3	6	TsM_000739300	6287.16
proteasome subunit alpha type 2	26020.2	4	6	TsM_000836300	5193.04
adenylate kinase	22151.8	3	6	TsM_000854500	4725.92
lactate dehydrogenase protein	35344.4	4	6	TsM_000566100	3781.07
synaptic vesicle membrane protein VAT 1	28158.4	2	6	TsM_000813300	3148.95
calumenin	37150.3	4	5	TsM_000487900	32678.1
UNCoordinated family member (unc 89)	225928	3	5	TsM_000591200	23024.4
fatty acid binding protein FABP2	15137.8	2	5	TsM_001185100	20033
titin	18907.6	3	5	TsM_000035100	12690.3
Cold shock protein, DNA binding	13305.9	2	5	TsM_000282600	11410.5
leukotriene A 4 hydrolase	66999.7	5	5	TsM_001022600	10667.9
cytoplasmic actin	31185.7	3	5	TsM_001001400	9452.68
2 amino 3 ketobutyrate coenzyme A ligase	45595.4	3	5	TsM_000627600	5982.13
N(4) (Beta N acetylglucosaminyl) L asparaginase	41491.9	3	5	TsM_000468000	5924.88
major vault protein	97080.2	4	5	TsM_000555100	5489.23
PDZ and LIM domain protein Zasp	20890.5	3	5	TsM_000372700	5328.33
alveolar soft part sarcoma chromosome	61453.1	4	5	TsM_000327600	5080.82
proteasome (prosome, macropain) subunit, beta	25726	3	5	TsM_000723500	4992.78
projectin short variant (preferred name) projectin long variant (preferred name)	54251.1	3	5	TsM_001081500	4691.76
dihydrolipoamide dehydrogenase	50149.6	4	5	TsM_000008100	4548.18
cupin 2 barrel domain containing protein	11448.8	2	5	TsM_000714500	4531
glutathione peroxidase	16820.6	2	5	TsM_000011300	3876.32
tubulin alpha 1C chain	54114.7	3	5	TsM_000455000	3691.97
tubulin alpha chain	50139.5	4	5	TsM_000111900	2513.13
Netrin receptor DCC	134423	1	5	TsM_000398500	1569.4
dynein light chain	11162.2	2	4	TsM_001024400	22468.2
glutathione S transferase	18502.5	1	4	TsM_001220000	21993.4
14-3-3 protein zeta:delta	29339.4	4	4	TsM_000804900	17643.7
aldo keto reductase family 1, member B4	19194.9	2	4	TsM_001195900	14589.1
proteasome ( macropain) alpha 5	26503.4	3	4	TsM_000520300	10730.1
serpin B6	41093.9	2	4	TsM_000481100	9843.56
adenosylhomocysteinase	51419.9	3	4	TsM_000665600	8582.54
histone H2B	13513.5	3	4	TsM_000989300	8234.43
histone H2A	13733.7	2	4	TsM_000323500	7965.54
UBX domain containing protein 1	29501	2	4	TsM_000668500	7799.67
conserved hypothetical protein	40201.2	2	4	TsM_000978100	7187.23
PUR alpha protein	31644.3	3	4	TsM_001015700	6919.04
elongation factor 1 alpha	48807.7	3	4	TsM_000233800	6536.59
glucose 6 phosphate isomerase	61678.5	3	4	TsM_000412200	6215.57
Proteasome subunit alpha type 7	29773.3	2	4	TsM_001024300	6114.71
collagen alpha 1(IV) chain	180133	2	4	TsM_000713300	5895.27
AntigenB like protein	9672.19	1	4	TsM_000431100	5843.93
nuclear migration protein nudc	36215.2	2	4	TsM_000089200	5529.01
stress induced phosphoprotein 1	59218.7	3	4	TsM_000482300	5082.32
talin	322785	4	4	TsM_000902500	4927.62
uroporphyrinogen decarboxylase	41812.9	2	4	TsM_000287300	4813.4
endoglycoceramidase	58482.9	3	4	TsM_000767900	4767.48
eukaryotic translation initiation factor 5A	19628.8	3	4	TsM_000750300	4059.74
von Willebrand factor A domain containing protein	73753.8	2	4	TsM_000065900	2933.11
translationally controlled tumor protein	20081	3	4	TsM_000783100	2623.48
sestrin 1	75650.5	3	4	TsM_000092500	2490.53
calmodulin	13221.3	2	4	TsM_000008500	1706.24
GSK3 beta interaction protein	23041.5	2	4	TsM_000306100	1687.82
Four and a half LIM domains protein 2	31309.2	2	4	TsM_000499900	616.274
3 oxoacyl acyl carrier protein reductase	27709.1	2	3	TsM_000758000	30789.6
far upstream (fuse) binding protein	52568.4	3	3	TsM_000532500	25019.7
conserved hypothetical protein	18707.6	2	3	TsM_000082500	11651
L lactate dehydrogenase B chain	35965.7	3	3	TsM_000807200	10340.4
dynein light chain	10206.2	1	3	TsM_000366700	9296.89
NSFL1 cofactor p47	45249.4	2	3	TsM_000549900	8827.39
hemicentin	14337	2	3	TsM_001170200	8288.46
cysteine and glycine rich protein 1	19518.2	2	3	TsM_000652300	8045.72
manganese superoxide dismutase	24505.4	2	3	TsM_000528400	6563.7
dynein light chain	11828.7	2	3	TsM_000678100	6432.44
expressed protein	67327.8	2	3	TsM_000826300	6098.71
gynecophoral canal protein	94954.3	3	3	TsM_000655200	5590.47
pyrroline 5 carboxylate reductase	30668.8	2	3	TsM_000298400	5227.73
iron dependent peroxidase	48822.7	2	3	TsM_000663800	5081.76
Heat Shock protein family member (hsp 3)	71911	3	3	TsM_000336600	4940.44
xaa pro aminopeptidase	79875.6	2	3	TsM_000450800	4544.03
sarcoplasmic calcium binding protein	45367.7	2	3	TsM_000715900	4175.6
expressed protein	36361.2	1	3	TsM_000208700	4140.26
immunoglobulin domain superfamily (sensory guidance protein)	140321	3	3	TsM_001201900	3595.66
phosphoglycerate kinase 1	42322.9	3	3	TsM_000796500	3541.95
xaa Pro dipeptidase	55332.2	2	3	TsM_000945800	3379.63
calcyphosin protein	23632.9	1	3	TsM_000599900	3349.49
nuclear transport factor 2	17899.9	2	3	TsM_000144000	3212.65
atpase inhibitor protein	9489.94	1	3	TsM_000735600	3187.9
calcium binding protein calreticulin	45676.7	2	3	TsM_000094800	3135.21
tubulin-specific chaperone a	12693.3	2	3	TsM_000474300	3096.52
calponin	49378.5	3	3	TsM_001049800	3021.77
erythrocyte membrane protein	52163.6	2	3	TsM_000818400	3020.45
calpain A	92838.9	3	3	TsM_000468600	2681.9
SM26:2 antigen (preferred name) glutathione (preferred name)	25891.4	2	3	TsM_000472800	2535.33
ES1 protein, mitochondrial	26050.6	2	3	TsM_000480100	2523.24
isochorismatase domain containing protein 2	22331.8	3	3	TsM_000052900	2485.48
aldo keto reductase family 1, member B4	37547.2	2	3	TsM_001045700	2160.14
aldo keto reductase family 1 member B10	7451.72	1	3	TsM_001065100	2094.46
kinesin heavy chain	111725	3	3	TsM_000684800	1935.77
collagen alpha(iv) chain	114366	1	3	TsM_000925100	1798.45
protein l isoaspartate o methyltransferase	25712.2	1	3	TsM_000646100	736.356
universal minicircle sequence binding	11147.9	2	3	TsM_000653200	613.32
dynein light chain	10660.1	1	3	TsM_000958800	214.143
Muscle M line assembly protein unc 89	195186	2	2	TsM_000591300	16433.8
macrophage stimulating 1 (hepatocyte growth factor)	245532	2	2	TsM_000503600	14337.1
tropomyosin	28062.5	1	2	TsM_000651100	9035.38
lamin dm0	67651.1	2	2	TsM_000163600	8819.75
F actin capping protein subunit beta	30823	1	2	TsM_000442600	6140.68
phosphatase 2a inhibitor i2pp2a	30171.2	2	2	TsM_000881900	5689.61
echinoderm microtubule associated protein1	50073.9	2	2	TsM_000835600	5420.52
expressed protein	83154.5	2	2	TsM_000066700	4712.78
20S proteasome subunit alpha 6	29177.5	1	2	TsM_001103900	4525.78
hydrophobic ligand binding protein	8185.49	1	2	TsM_000033900	4286.78
galactose 1 phosphate uridylyltransferase	44889.5	2	2	TsM_000029500	3722.55
proteasome (prosome, macropain) subunit, beta	74886.1	2	2	TsM_000749400	3384.57
biotin--protein ligase	105104	2	2	TsM_000451700	3165.51
cathepsin L	37909.6	2	2	TsM_000985400	3150.55
Biotin lipoyl attachment	48153.3	1	2	TsM_000752700	3149.36
proteasome subunit alpha type 3	28316.2	2	2	TsM_000502300	2968.69
protein bicaudal	98178	2	2	TsM_000792300	2928.62
14-3-3 protein gamma	26866.9	1	2	TsM_001162700	2754.42
programmed cell death protein 5	13008.7	1	2	TsM_000587100	2675.16
phosphoglucomutase	64913.3	2	2	TsM_000543500	2656.52
heat shock 10 kDa protein 1	10431.7	2	2	TsM_000077300	2597.38
myosin essential light chain	16856.5	2	2	TsM_000770300	2469.27
Furin 1	73553.1	2	2	TsM_000329000	2389.23
acylamino-acid-releasing enzyme	160889	2	2	TsM_001080000	2345.96
proteasome subunit beta type 7	30463.5	1	2	TsM_000612300	2105.83
otoferlin	239025	2	2	TsM_000317800	1963.22
transforming acidic coiled coil containing	67490.3	2	2	TsM_000093600	1807.52
troponin t	39892.6	2	2	TsM_001080900	1753.96
LIM, zinc binding,domain containing protein	8717.26	1	2	TsM_000509600	1721.56
Activator of 90 kDa heat shock protein ATPase	40649.4	1	2	TsM_000767400	1629.51
puromycin sensitive aminopeptidase	59430.6	2	2	TsM_000055000	1612.18
asparaginyl tRNA synthetase, cytoplasmic	61387.1	2	2	TsM_000555300	1577.91
dihydropyrimidinase	64446.3	2	2	TsM_000039600	1564.8
phosphomannomutase	26182.1	1	2	TsM_000967100	1549.56
subfamily S1B unassigned peptidase (S01 family)	20821.8	1	2	TsM_000729300	1387.25
echinoderm microtubule associated protein	10305.2	1	2	TsM_001028100	1364.77
dynein light chain	10607.2	2	2	TsM_000958700	1357.2
Four and a half LIM domains protein 3	13523.2	1	2	TsM_001195300	1304.42
protein disulfide isomerase A3	55986.4	2	2	TsM_000909700	1291.87
serine:threonine protein phosphatase 2B	24323.2	1	2	TsM_000044200	1232.88
indoleamine 2,3 dioxygenase 2	44844.5	1	2	TsM_000258900	1179.07
transketolase	70501.1	2	2	TsM_000587600	1059.06
nonmuscle myosin II heavy chain	124321	2	2	TsM_000091100	1057.11
annexin	37902	2	2	TsM_000793200	1044.84
myosin 2 essential light chain	16589.6	1	2	TsM_000769200	982.319
ADP ribosylation factor binding protein GGA1	72118.3	1	2	TsM_000252700	880.599
protein of unknown function DUF866, eukaryotic	18465.8	2	2	TsM_000587000	842.823
Profilin allergen	13392.8	1	2	TsM_000482600	825.746
intersectin 2	182495	1	2	TsM_000739000	801.267
fructose bisphosphate aldolase class I	42538	1	2	TsM_000042700	687.612
3'(2'),5' bisphosphate nucleotidase 1	35881.2	1	2	TsM_000707500	573.228
nardilysin	44183.6	1	2	TsM_000094500	532.968
endoplasmin	77921.2	1	2	TsM_000492400	494.421
tegumental protein	20709.3	1	2	TsM_000743600	461.677
Four and a half LIM domains protein 3	13316.3	1	2	TsM_001222900	249.19
puromycin sensitive aminopeptidase	98567.7	1	2	TsM_000435200	224.862
adducin related protein	91266.5	1	1	TsM_000918700	189533
Signal transducing adapter molecule 1	58363.9	1	1	TsM_000123900	16897.4
dna replication licensing factor mcm3	80399.8	1	1	TsM_001171700	10437.7
conserved hypothetical protein	71645.8	1	1	TsM_000761200	7682.12
ATP synthase subunit alpha, mitochondrial	59497.5	1	1	TsM_000607200	7122.66
Dienelactone hydrolase	31777.5	1	1	TsM_001163400	7105.63
gamma tubulin complex component 5	88927.4	1	1	TsM_001160700	6298.59
zinc finger protein ZPR1	52530.3	1	1	TsM_000924300	6232.53
heat shock protein 75 kDa, mitochondrial	78869	1	1	TsM_000852500	5903.3
MORN repeat containing protein 5	14861.1	1	1	TsM_000333400	5862.22
laminin subunit beta 1	164556	1	1	TsM_000706400	4108.53
glutaredoxin-1	11379	1	1	TsM_000856900	3924.94
nuclear receptor co repressor related (ncor)	232132	1	1	TsM_001107700	3795.57
syntaxin 12	26486.7	1	1	TsM_000768900	3695.49
protein sys1	18179.3	1	1	TsM_000586300	3646.09
splicing factor 45	51626.6	1	1	TsM_000293000	3625.94
Armet protein	15032.5	1	1	TsM_000596600	3601.73
prolyl endopeptidase	81207.4	1	1	TsM_000401600	3528.4
NADH dehydrogenase (ubiquinone) Fe S protein 2	51714	1	1	TsM_000411400	3364.15
Zinc finger, LIM type	40819.3	1	1	TsM_000864000	3352.13
serine:threonine protein kinase SMG1	402691	1	1	TsM_000371100	3330.44
hypothetical protein	60697.2	1	1	TsM_000831500	3329.29
protein elys	177280	1	1	TsM_000593500	2904.87
Thymosin beta-4	9118.77	1	1	TsM_000225700	2882.92
enolase	46818.7	1	1	TsM_000447100	2793.7
hypothetical protein	15652.8	1	1	TsM_000167100	2779.89
aldo keto reductase family 1, member B4	9906.18	1	1	TsM_000437500	2616.93
Glutamine:fructose 6 phosphate aminotransferase	78502.7	1	1	TsM_000445300	2175.32
Spectrin alpha chain, brain	16934.2	1	1	TsM_000114900	2091.15
complement inhibitory receptor	47778.1	1	1	TsM_000679100	2077.26
odd skipped	82506.2	1	1	TsM_000116600	2025.82
caspase 2	41995.4	1	1	TsM_000622200	1987.6
serine protease inhibitor	39020.8	1	1	TsM_000065700	1971.89
expressed protein	34879.9	1	1	TsM_000639700	1964.01
heterogeneous nuclear ribonucleoprotein	60369.5	1	1	TsM_000681300	1950.98
proteasome (prosome macropain) subunit beta type	26800.3	1	1	TsM_000982800	1924.16
sh3 containing grb2 protein 3	41609.9	1	1	TsM_000156900	1846.85
elongation factor 1 delta	27910.9	1	1	TsM_000854000	1798.97
host cell factor 1	127546	1	1	TsM_000843200	1783.23
serine:threonine protein phosphatase 2A	36215.6	1	1	TsM_000790900	1766.86
Dynein light chain, type 1 2	71846.4	1	1	TsM_000822600	1738.2
Small ubiquitin modifier 2	10256	1	1	TsM_000213400	1693.48
conserved hypothetical protein	12744.6	1	1	TsM_001090900	1676.74
proteasome subunit alpha type 6	26698.2	1	1	TsM_000700000	1579.58
large subunit ribosomal protein 6	173405	1	1	TsM_001078800	1532.11
WW domain binding protein 2	28562.9	1	1	TsM_000832200	1385.69
ras protein Rab 4A	23707.8	1	1	TsM_000466200	1351.22
thioredoxin domain containing protein 17	13566	1	1	TsM_000779600	1348.52
aldo keto reductase family 1, member B4	32671.7	1	1	TsM_000899700	1332.22
FMRFamide activated amiloride sensitive sodium	62085	1	1	TsM_000975200	1317.44
aminoacylase 1	27388.5	1	1	TsM_000396400	1291.9
cell polarity protein (preferred name) (2 others) lethal giant larvae (preferred name)	163112	1	1	TsM_000628700	1256.64
dynactin subunit	43426.1	1	1	TsM_000496800	1204.31
rab gdp dissociation inhibitor	50231.1	1	1	TsM_000761500	1190.48
small nuclear ribonucleoprotein G	7508.77	1	1	TsM_000856700	1135.33
universal stress protein	23087.7	1	1	TsM_001192400	1086.23
thioredoxin, mitochondrial	15550	1	1	TsM_000726200	1036.95
hemicentin 1	189328	1	1	TsM_001064100	1022.54
Arf GAP and Pleckstrin domain containing protein	48232.4	1	1	TsM_000897600	1018.86
troponin i	26937.3	1	1	TsM_000890400	968.598
conserved hypothetical protein	20577.5	1	1	TsM_000448700	965.331
annexin	41631.9	1	1	TsM_000538900	941.32
ubiquitin conjugating enzyme E2 L3	14118.3	1	1	TsM_000883600	905.756
LAMA protein 2	65257.4	1	1	TsM_000060100	900.622
poly(rc) binding protein	20289.4	1	1	TsM_000489800	900.377
Threonyl tRNA synthetase, C	82635.3	1	1	TsM_000192200	897.849
Cytoskeleton-associated protein, CAP-Gly	66994.1	1	1	TsM_000301600	897.207
Protein son of sevenless	198601	1	1	TsM_000656200	882.83
glycogen debranching enzyme	189509	1	1	TsM_000650100	871.58
3 hydroxyacyl coenzyme A dehydrogenase type 2	27627.5	1	1	TsM_000284900	870.892
cupin 2 barrel domain containing protein	12642.3	1	1	TsM_000746500	853.337
kiaa0152 homolog precursor	31888.3	1	1	TsM_000787400	849.689
Proteasome activator pa28, REG alpha beta subunit	43867.4	1	1	TsM_000294900	847.567
ubiquitin conjugating enzyme	15817.8	1	1	TsM_000558000	838.649
malate dehydrogenase	35498.5	1	1	TsM_000460300	834.984
Receptor Mediated Endocytosis family member	63410.9	1	1	TsM_000800800	805.917
expressed protein	21801.1	1	1	TsM_001079600	778.15
expressed protein	33658.7	1	1	TsM_000451600	775.328
PDZ and LIM domain protein Zasp	30494.5	1	1	TsM_000078000	775.002
extended synaptotagmin 2	16881.5	1	1	TsM_000139200	771.432
guanylate kinase	23078.7	1	1	TsM_000913000	767.405
Protein archease	21800.5	1	1	TsM_000236300	760.137
thioredoxin peroxidase	26299.7	1	1	TsM_000774300	751.199
coatomer subunit alpha	140697	1	1	TsM_000946500	717.379
Galectin, carbohydrate recognition domain	147131	1	1	TsM_000596200	681.045
lin1 protein	38202.8	1	1	TsM_000677500	667.31
chmp1 (chromatin modifying protein)	24371.4	1	1	TsM_000871500	662.587
glycogen phosphorylase, muscle form	20237.6	1	1	TsM_000606400	656.294
6 phosphogluconate dehydrogenase	53472.2	1	1	TsM_000662800	653.007
calmodulin	18548.7	1	1	TsM_000142100	565.075
protein sarah	28478.1	1	1	TsM_001138700	562.727
Ras GTPase activating protein binding protein 1	44572.4	1	1	TsM_000514100	561.088
lysosomal acid phosphatase	50124.3	1	1	TsM_000497600	560.87
dynein light chain cytoplasmic	10323.1	1	1	TsM_000232900	542.234
aldo keto reductase family 1, member B4	37551.3	1	1	TsM_001074700	540.634
glycogen phosphorylase, muscle form	19908.3	1	1	TsM_000559100	540.142
Golgin subfamily A	65540.8	1	1	TsM_000534200	538.83
conserved hypothetical protein	59329.7	1	1	TsM_000954600	524.057
hypothetical protein	14540.4	1	1	TsM_001141100	523.87
tubulin specific chaperone E	72204.1	1	1	TsM_000468300	520.668
beta-adrenergic receptor kinase	95994.2	1	1	TsM_000893400	513.46
Zinc carboxypeptidase family protein	58219.4	1	1	TsM_000170000	503.436
receptor type tyrosine protein phosphatase zeta	174206	1	1	TsM_000389100	498.616
sodium channel protein type 2 subunit alpha	86917.5	1	1	TsM_001193200	493.72
cytochrome c	11567	1	1	TsM_000875200	492.931
TonB box domain containing protein	26190.9	1	1	TsM_000657700	490.21
beta tubulin	49802	1	1	TsM_000693200	477.295
myosin binding protein	66575.1	1	1	TsM_000691500	470.126
transcription factor SOX 14	45244.7	1	1	TsM_000188900	451.152
hypothetical protein	9973.24	1	1	TsM_000534400	447.074
cytosolic purine 5' nucleotidase	57291.9	1	1	TsM_000834200	439.804
Four and a half LIM domains protein 3	13345.4	1	1	TsM_001222800	438.049
prosaposin a preproprotein	116509	1	1	TsM_000569500	431.968
glutathione S transferase	39194.2	1	1	TsM_001229600	392.123
Dipeptidyl peptidase 9	110206	1	1	TsM_001065800	389.579
acyl coenzyme A binding domain containing protein	18746.1	1	1	TsM_000606100	386.367
ras association ( af-6) domain family memberr 5	107398	1	1	TsM_000999100	369.485
annexin	38572.7	1	1	TsM_000024300	367.029
innexin unc 9	41167.5	1	1	TsM_000569100	358.298
signal peptidase complex subunit 3	20197.4	1	1	TsM_000274600	344.77
fucosidase, alpha L 1, tissue	53855.5	1	1	TsM_000762500	333.364
succinate dehydrogenase (ubiquinone)	72415.2	1	1	TsM_000627300	309.758
leucyl aminopeptidase	55379.2	1	1	TsM_000034300	306.259
THAP domain containing protein 4	18320.2	1	1	TsM_000111300	304.964
epidermal growth factor receptor kinase	61008.2	1	1	TsM_000784400	289.531
16 kda calcium binding protein	16551.1	1	1	TsM_000538000	283.43
carbonyl reductase 1	31723	1	1	TsM_001107000	265.273
retinal guanylyl cyclase 2	70704.8	1	1	TsM_000999800	239.065
WD40 repeat and fyve domain containing protein	42673.3	1	1	TsM_000246300	229.751
complement C1q tumor necrosis factor	18838.6	1	1	TsM_000038900	173.375
cAMP dependent protein kinase catalytic subunit	40231.7	1	1	TsM_000707600	154.907
CCR4 NOT transcription complex subunit 1	335630	1	1	TsM_000212700	88.9077
cellular nucleic acid binding protein	16386	1	1	TsM_000175400	0
exportin 1	223689	1	1	TsM_000192600	0
hypothetical protein	91057.5	1	1	TsM_000241400	0
dynein light chain	10603.1	1	1	TsM_000394700	0
Serine rich adhesin for platelets	47780.6	1	1	TsM_000511500	0
Bcl 2 ous antagonist:killer	37136.8	1	1	TsM_000592100	0
CDK5 regulatory subunit associated protein	65984.1	1	1	TsM_000846800	0
dual specificity mitogen-activated protein kinase kinase 1	44436.6	1	1	TsM_000859800	0
pax-interacting protein 1	176900	1	1	TsM_001012500	0
ubiquitin protein ligase BRE1	23205.1	1	1	TsM_001030900	0

## Sheet: Table S3
Table S3 Pathways identified for CS proteins
Pathway	Count (609)	Percent
Metabolic pathways	140	0.229885
Carbon metabolism	44	0.0722496
Pathways in cancer	33	0.0541872
Focal adhesion	32	0.0525452
Tight junction	31	0.0509031
Glycolysis / Gluconeogenesis	29	0.047619
Phagosome	28	0.045977
Hypertrophic cardiomyopathy (HCM)	28	0.045977
Dilated cardiomyopathy (DCM)	27	0.044335
PI3K-Akt signaling pathway	26	0.0426929
Endocytosis	26	0.0426929
Human papillomavirus infection	26	0.0426929
Proteoglycans in cancer	25	0.0410509
Insulin signaling pathway	24	0.0394089
Regulation of actin cytoskeleton	23	0.0377668
Fluid shear stress and atherosclerosis	23	0.0377668
Adrenergic signaling in cardiomyocytes	23	0.0377668
Apoptosis	23	0.0377668
Galactose metabolism	22	0.0361248
Glucagon signaling pathway	22	0.0361248
Fructose and mannose metabolism	21	0.0344828
Pathogenic Escherichia coli infection	21	0.0344828
Protein processing in endoplasmic reticulum	21	0.0344828
Oxytocin signaling pathway	21	0.0344828
Biosynthesis of amino acids	21	0.0344828
Thermogenesis	20	0.0328407
Rap1 signaling pathway	20	0.0328407
Dopaminergic synapse	20	0.0328407
Platelet activation	19	0.0311987
Huntington's disease	19	0.0311987
Human cytomegalovirus infection	19	0.0311987
Pyruvate metabolism	19	0.0311987
Gap junction	18	0.0295567
MAPK signaling pathway	18	0.0295567
Alzheimer's disease	18	0.0295567
cAMP signaling pathway	17	0.0279146
Hippo signaling pathway	17	0.0279146
Folate biosynthesis	17	0.0279146
Epstein-Barr virus infection	17	0.0279146
Influenza A	17	0.0279146
Amoebiasis	17	0.0279146
Citrate cycle (TCA cycle)	17	0.0279146
Oocyte meiosis	17	0.0279146
Ras signaling pathway	16	0.0262726
Hepatocellular carcinoma	16	0.0262726
Viral carcinogenesis	16	0.0262726
Relaxin signaling pathway	16	0.0262726
Cellular senescence	16	0.0262726
AMPK signaling pathway	16	0.0262726
Tuberculosis	16	0.0262726
Salmonella infection	16	0.0262726
Parkinson's disease	15	0.0246305
Alcoholism	15	0.0246305
Amino sugar and nucleotide sugar metabolism	15	0.0246305
Pentose phosphate pathway	15	0.0246305
Calcium signaling pathway	14	0.0229885
Apelin signaling pathway	14	0.0229885
GnRH signaling pathway	14	0.0229885
Neurotrophin signaling pathway	14	0.0229885
Vasopressin-regulated water reabsorption	14	0.0229885
Phototransduction - fly	14	0.0229885
Estrogen signaling pathway	14	0.0229885
cGMP-PKG signaling pathway	14	0.0229885
Hippo signaling pathway - fly	14	0.0229885
Proteasome	14	0.0229885
Long-term potentiation	14	0.0229885
Bacterial invasion of epithelial cells	13	0.0213465
Kaposi's sarcoma-associated herpesvirus infection	13	0.0213465
Insulin resistance	13	0.0213465
Fc gamma R-mediated phagocytosis	13	0.0213465
Starch and sucrose metabolism	13	0.0213465
AGE-RAGE signaling pathway in diabetic complications	13	0.0213465
Inflammatory mediator regulation of TRP channels	13	0.0213465
Purine metabolism	12	0.0197044
Leukocyte transendothelial migration	12	0.0197044
Protein digestion and absorption	12	0.0197044
MicroRNAs in cancer	12	0.0197044
Amphetamine addiction	12	0.0197044
Sphingolipid signaling pathway	12	0.0197044
Lysosome	12	0.0197044
MAPK signaling pathway - fly	12	0.0197044
Thyroid hormone signaling pathway	12	0.0197044
Drug metabolism - other enzymes	12	0.0197044
Aldosterone synthesis and secretion	12	0.0197044
Pentose and glucuronate interconversions	12	0.0197044
Glycerolipid metabolism	12	0.0197044
HTLV-I infection	11	0.0180624
Chemical carcinogenesis	11	0.0180624
Vascular smooth muscle contraction	11	0.0180624
Pertussis	11	0.0180624
Metabolism of xenobiotics by cytochrome P450	11	0.0180624
Vibrio cholerae infection	11	0.0180624
Non-alcoholic fatty liver disease (NAFLD)	11	0.0180624
Salivary secretion	11	0.0180624
HIF-1 signaling pathway	11	0.0180624
Shigellosis	11	0.0180624
Hepatitis B	11	0.0180624
Glutathione metabolism	11	0.0180624
Gastric acid secretion	11	0.0180624
Autophagy - animal	11	0.0180624
Viral myocarditis	11	0.0180624
Oxidative phosphorylation	11	0.0180624
Aminoacyl-tRNA biosynthesis	11	0.0180624
Circadian entrainment	10	0.0164204
Synaptic vesicle cycle	10	0.0164204
Longevity regulating pathway - worm	10	0.0164204
mTOR signaling pathway	10	0.0164204
FoxO signaling pathway	10	0.0164204
RNA transport	10	0.0164204
Legionellosis	10	0.0164204
Retrograde endocannabinoid signaling	10	0.0164204
Pancreatic secretion	10	0.0164204
Necroptosis	10	0.0164204
Colorectal cancer	10	0.0164204
Renin secretion	10	0.0164204
ECM-receptor interaction	10	0.0164204
Hepatitis C	9	0.0147783
Melanogenesis	9	0.0147783
Chemokine signaling pathway	9	0.0147783
Toll and Imd signaling pathway	9	0.0147783
Toxoplasmosis	9	0.0147783
Longevity regulating pathway - multiple species	9	0.0147783
Glutamatergic synapse	9	0.0147783
Glioma	9	0.0147783
Osteoclast differentiation	9	0.0147783
Central carbon metabolism in cancer	9	0.0147783
C-type lectin receptor signaling pathway	9	0.0147783
Cardiac muscle contraction	9	0.0147783
Adherens junction	9	0.0147783
Endocrine resistance	8	0.0131363
Chagas disease (American trypanosomiasis)	8	0.0131363
Endocrine and other factor-regulated calcium reabsorption	8	0.0131363
Spliceosome	8	0.0131363
Fc epsilon RI signaling pathway	8	0.0131363
Phospholipase D signaling pathway	8	0.0131363
Cell cycle	8	0.0131363
Olfactory transduction	8	0.0131363
mRNA surveillance pathway	8	0.0131363
Platinum drug resistance	8	0.0131363
Drug metabolism - cytochrome P450	8	0.0131363
Arrhythmogenic right ventricular cardiomyopathy (ARVC)	8	0.0131363
Amyotrophic lateral sclerosis (ALS)	8	0.0131363
PPAR signaling pathway	7	0.0114943
Cholinergic synapse	7	0.0114943
Axon guidance	7	0.0114943
TNF signaling pathway	7	0.0114943
Choline metabolism in cancer	7	0.0114943
Arachidonic acid metabolism	7	0.0114943
Wnt signaling pathway	7	0.0114943
Small cell lung cancer	7	0.0114943
Cysteine and methionine metabolism	7	0.0114943
Apoptosis - fly	7	0.0114943
Longevity regulating pathway	7	0.0114943
Insulin secretion	7	0.0114943
Serotonergic synapse	7	0.0114943
Adipocytokine signaling pathway	7	0.0114943
Cushing's syndrome	7	0.0114943
Antigen processing and presentation	7	0.0114943
Systemic lupus erythematosus	6	0.00985222
Phototransduction	6	0.00985222
Lysine degradation	6	0.00985222
VEGF signaling pathway	6	0.00985222
Pyrimidine metabolism	6	0.00985222
Breast cancer	6	0.00985222
Ubiquitin mediated proteolysis	6	0.00985222
Natural killer cell mediated cytotoxicity	6	0.00985222
Thyroid hormone synthesis	6	0.00985222
Parathyroid hormone synthesis, secretion and action	6	0.00985222
Tryptophan metabolism	6	0.00985222
Phosphatidylinositol signaling system	6	0.00985222
B cell receptor signaling pathway	6	0.00985222
Prolactin signaling pathway	6	0.00985222
Epithelial cell signaling in Helicobacter pylori infection	6	0.00985222
Alanine, aspartate and glutamate metabolism	6	0.00985222
Prion diseases	6	0.00985222
Proximal tubule bicarbonate reclamation	6	0.00985222
Herpes simplex infection	6	0.00985222
RNA degradation	6	0.00985222
Peroxisome	5	0.00821018
Renal cell carcinoma	5	0.00821018
Glycine, serine and threonine metabolism	5	0.00821018
Signaling pathways regulating pluripotency of stem cells	5	0.00821018
2-Oxocarboxylic acid metabolism	5	0.00821018
Measles	5	0.00821018
Long-term depression	5	0.00821018
ErbB signaling pathway	5	0.00821018
Toll-like receptor signaling pathway	5	0.00821018
Bile secretion	5	0.00821018
NOD-like receptor signaling pathway	5	0.00821018
Ribosome	5	0.00821018
Th1 and Th2 cell differentiation	5	0.00821018
beta-Alanine metabolism	5	0.00821018
Endometrial cancer	5	0.00821018
Prostate cancer	5	0.00821018
Glyoxylate and dicarboxylate metabolism	5	0.00821018
Other glycan degradation	5	0.00821018
Progesterone-mediated oocyte maturation	5	0.00821018
T cell receptor signaling pathway	5	0.00821018
Arginine biosynthesis	4	0.00656814
Regulation of lipolysis in adipocytes	4	0.00656814
Dorso-ventral axis formation	4	0.00656814
p53 signaling pathway	4	0.00656814
Collecting duct acid secretion	4	0.00656814
Carbohydrate digestion and absorption	4	0.00656814
GABAergic synapse	4	0.00656814
Arginine and proline metabolism	4	0.00656814
Pancreatic cancer	4	0.00656814
Non-small cell lung cancer	4	0.00656814
Transcriptional misregulation in cancer	4	0.00656814
Sphingolipid metabolism	4	0.00656814
Propanoate metabolism	4	0.00656814
Valine, leucine and isoleucine degradation	4	0.00656814
EGFR tyrosine kinase inhibitor resistance	4	0.00656814
Ferroptosis	4	0.00656814
Tyrosine metabolism	4	0.00656814
Morphine addiction	4	0.00656814
Apoptosis - multiple species	4	0.00656814
Gastric cancer	4	0.00656814
IL-17 signaling pathway	4	0.00656814
Acute myeloid leukemia	3	0.00492611
Nucleotide excision repair	3	0.00492611
Glycerophospholipid metabolism	3	0.00492611
Pantothenate and CoA biosynthesis	3	0.00492611
Ether lipid metabolism	3	0.00492611
Fatty acid degradation	3	0.00492611
Nitrogen metabolism	3	0.00492611
Type II diabetes mellitus	3	0.00492611
Rheumatoid arthritis	3	0.00492611
Cortisol synthesis and secretion	3	0.00492611
Ribosome biogenesis in eukaryotes	3	0.00492611
Aldosterone-regulated sodium reabsorption	3	0.00492611
NF-kappa B signaling pathway	3	0.00492611
African trypanosomiasis	3	0.00492611
Jak-STAT signaling pathway	3	0.00492611
Butanoate metabolism	3	0.00492611
Mitophagy - animal	3	0.00492611
Nicotinate and nicotinamide metabolism	3	0.00492611
Fatty acid metabolism	3	0.00492611
Taste transduction	3	0.00492611
Chronic myeloid leukemia	3	0.00492611
Th17 cell differentiation	3	0.00492611
Melanoma	2	0.00328407
Protein export	2	0.00328407
Glycosaminoglycan degradation	2	0.00328407
Glycosphingolipid biosynthesis - globo and isoglobo series	2	0.00328407
Base excision repair	2	0.00328407
Notch signaling pathway	2	0.00328407
Phenylalanine metabolism	2	0.00328407
Type I diabetes mellitus	2	0.00328407
Complement and coagulation cascades	2	0.00328407
Cell adhesion molecules (CAMs)	2	0.00328407
Renin-angiotensin system	2	0.00328407
Fatty acid biosynthesis	2	0.00328407
Glycosphingolipid biosynthesis - ganglio series	2	0.00328407
Circadian rhythm	2	0.00328407
Autophagy - other	2	0.00328407
Histidine metabolism	2	0.00328407
Cocaine addiction	2	0.00328407
Leishmaniasis	2	0.00328407
Hedgehog signaling pathway	2	0.00328407
Neuroactive ligand-receptor interaction	2	0.00328407
RIG-I-like receptor signaling pathway	2	0.00328407
Retinol metabolism	2	0.00328407
Sulfur metabolism	2	0.00328407
Fat digestion and absorption	2	0.00328407
TGF-beta signaling pathway	2	0.00328407
Ovarian steroidogenesis	2	0.00328407
Insect hormone biosynthesis	1	0.00164204
Mineral absorption	1	0.00164204
Selenocompound metabolism	1	0.00164204
Primary bile acid biosynthesis	1	0.00164204
Vitamin digestion and absorption	1	0.00164204
D-Glutamine and D-glutamate metabolism	1	0.00164204
Inositol phosphate metabolism	1	0.00164204
Hematopoietic cell lineage	1	0.00164204
Terpenoid backbone biosynthesis	1	0.00164204
Steroid hormone biosynthesis	1	0.00164204
Phenylalanine, tyrosine and tryptophan biosynthesis	1	0.00164204
Antifolate resistance	1	0.00164204
Basal cell carcinoma	1	0.00164204
Neomycin, kanamycin and gentamicin biosynthesis	1	0.00164204
Porphyrin and chlorophyll metabolism	1	0.00164204
N-Glycan biosynthesis	1	0.00164204
Thyroid cancer	1	0.00164204
Mismatch repair	1	0.00164204
Cholesterol metabolism	1	0.00164204
Ascorbate and aldarate metabolism	1	0.00164204
Fatty acid elongation	1	0.00164204
Bladder cancer	1	0.00164204
Thiamine metabolism	1	0.00164204
DNA replication	1	0.00164204
Hedgehog signaling pathway - fly	1	0.00164204
Synthesis and degradation of ketone bodies	1	0.00164204
One carbon pool by folate	1	0.00164204
SNARE interactions in vesicular transport	1	0.00164204
Vitamin B6 metabolism	1	0.00164204

## Sheet: Table S4
Table S4 Pathways identified for CWS proteins
Pathway	Count (365)	Percent
Metabolic pathways	79	0.216438
Pathways in cancer	27	0.0739726
PI3K-Akt signaling pathway	23	0.0630137
Focal adhesion	22	0.060274
Dilated cardiomyopathy (DCM)	22	0.060274
Carbon metabolism	22	0.060274
Glycolysis / Gluconeogenesis	21	0.0575342
Hypertrophic cardiomyopathy (HCM)	21	0.0575342
Fluid shear stress and atherosclerosis	20	0.0547945
Insulin signaling pathway	17	0.0465753
Glucagon signaling pathway	16	0.0438356
Human cytomegalovirus infection	15	0.0410959
Tight junction	15	0.0410959
Rap1 signaling pathway	15	0.0410959
Adrenergic signaling in cardiomyocytes	15	0.0410959
Human papillomavirus infection	15	0.0410959
Oocyte meiosis	15	0.0410959
Oxytocin signaling pathway	14	0.0383562
Amoebiasis	14	0.0383562
Regulation of actin cytoskeleton	14	0.0383562
Biosynthesis of amino acids	14	0.0383562
Proteoglycans in cancer	14	0.0383562
Alzheimer's disease	14	0.0383562
Apoptosis	14	0.0383562
Endocytosis	13	0.0356164
Ras signaling pathway	12	0.0328767
Galactose metabolism	12	0.0328767
Starch and sucrose metabolism	12	0.0328767
GnRH signaling pathway	12	0.0328767
Relaxin signaling pathway	12	0.0328767
Fructose and mannose metabolism	12	0.0328767
Estrogen signaling pathway	12	0.0328767
Protein processing in endoplasmic reticulum	12	0.0328767
Platelet activation	11	0.030137
Calcium signaling pathway	11	0.030137
Hepatocellular carcinoma	11	0.030137
Viral carcinogenesis	11	0.030137
Neurotrophin signaling pathway	11	0.030137
Alcoholism	11	0.030137
Hippo signaling pathway	11	0.030137
Phototransduction - fly	11	0.030137
Influenza A	11	0.030137
Pentose phosphate pathway	11	0.030137
Proteasome	11	0.030137
Dopaminergic synapse	11	0.030137
Vascular smooth muscle contraction	10	0.0273973
Protein digestion and absorption	10	0.0273973
Kaposi's sarcoma-associated herpesvirus infection	10	0.0273973
Phagosome	10	0.0273973
cAMP signaling pathway	10	0.0273973
Parkinson's disease	10	0.0273973
Cellular senescence	10	0.0273973
Vasopressin-regulated water reabsorption	10	0.0273973
Epstein-Barr virus infection	10	0.0273973
Thyroid hormone signaling pathway	10	0.0273973
Drug metabolism - other enzymes	10	0.0273973
Gastric acid secretion	10	0.0273973
Tuberculosis	10	0.0273973
MAPK signaling pathway	10	0.0273973
Long-term potentiation	10	0.0273973
ECM-receptor interaction	10	0.0273973
Purine metabolism	9	0.0246575
Melanogenesis	9	0.0246575
Salivary secretion	9	0.0246575
Huntington's disease	9	0.0246575
Amphetamine addiction	9	0.0246575
Thermogenesis	9	0.0246575
Glioma	9	0.0246575
cGMP-PKG signaling pathway	9	0.0246575
Glutathione metabolism	9	0.0246575
AGE-RAGE signaling pathway in diabetic complications	9	0.0246575
Pentose and glucuronate interconversions	9	0.0246575
Pyruvate metabolism	9	0.0246575
Hippo signaling pathway - fly	9	0.0246575
Inflammatory mediator regulation of TRP channels	9	0.0246575
Circadian entrainment	8	0.0219178
Pertussis	8	0.0219178
Apelin signaling pathway	8	0.0219178
Insulin resistance	8	0.0219178
MicroRNAs in cancer	8	0.0219178
Fc gamma R-mediated phagocytosis	8	0.0219178
Folate biosynthesis	8	0.0219178
MAPK signaling pathway - fly	8	0.0219178
Olfactory transduction	8	0.0219178
Necroptosis	8	0.0219178
Amino sugar and nucleotide sugar metabolism	8	0.0219178
Aldosterone synthesis and secretion	8	0.0219178
Platinum drug resistance	8	0.0219178
Viral myocarditis	8	0.0219178
Renin secretion	8	0.0219178
Glycerolipid metabolism	8	0.0219178
Gap junction	7	0.0191781
Chemical carcinogenesis	7	0.0191781
Leukocyte transendothelial migration	7	0.0191781
Metabolism of xenobiotics by cytochrome P450	7	0.0191781
Phototransduction	7	0.0191781
Longevity regulating pathway - worm	7	0.0191781
Legionellosis	7	0.0191781
Small cell lung cancer	7	0.0191781
Pathogenic Escherichia coli infection	7	0.0191781
Cell cycle	7	0.0191781
Lysosome	7	0.0191781
Hepatitis B	7	0.0191781
Cysteine and methionine metabolism	7	0.0191781
C-type lectin receptor signaling pathway	7	0.0191781
Phosphatidylinositol signaling system	7	0.0191781
HTLV-I infection	6	0.0164384
Toxoplasmosis	6	0.0164384
Cardiac muscle contraction	6	0.0164384
Drug metabolism - cytochrome P450	6	0.0164384
Citrate cycle (TCA cycle)	6	0.0164384
Antigen processing and presentation	6	0.0164384
Salmonella infection	6	0.0164384
Endocrine resistance	5	0.0136986
Axon guidance	5	0.0136986
Spliceosome	5	0.0136986
Chemokine signaling pathway	5	0.0136986
Vibrio cholerae infection	5	0.0136986
mTOR signaling pathway	5	0.0136986
RNA transport	5	0.0136986
HIF-1 signaling pathway	5	0.0136986
Glutamatergic synapse	5	0.0136986
Osteoclast differentiation	5	0.0136986
Non-small cell lung cancer	5	0.0136986
Apoptosis - fly	5	0.0136986
Parathyroid hormone synthesis, secretion and action	5	0.0136986
Autophagy - animal	5	0.0136986
Prostate cancer	5	0.0136986
Colorectal cancer	5	0.0136986
Prion diseases	5	0.0136986
Adherens junction	5	0.0136986
Systemic lupus erythematosus	4	0.0109589
Cholinergic synapse	4	0.0109589
Fc epsilon RI signaling pathway	4	0.0109589
Phospholipase D signaling pathway	4	0.0109589
p53 signaling pathway	4	0.0109589
FoxO signaling pathway	4	0.0109589
Choline metabolism in cancer	4	0.0109589
VEGF signaling pathway	4	0.0109589
Arginine and proline metabolism	4	0.0109589
Longevity regulating pathway - multiple species	4	0.0109589
Pyrimidine metabolism	4	0.0109589
Sphingolipid signaling pathway	4	0.0109589
Natural killer cell mediated cytotoxicity	4	0.0109589
NOD-like receptor signaling pathway	4	0.0109589
Thyroid hormone synthesis	4	0.0109589
AMPK signaling pathway	4	0.0109589
B cell receptor signaling pathway	4	0.0109589
Oxidative phosphorylation	4	0.0109589
Arrhythmogenic right ventricular cardiomyopathy (ARVC)	4	0.0109589
Amyotrophic lateral sclerosis (ALS)	4	0.0109589
RNA degradation	4	0.0109589
Hepatitis C	3	0.00821918
PPAR signaling pathway	3	0.00821918
Bacterial invasion of epithelial cells	3	0.00821918
Toll and Imd signaling pathway	3	0.00821918
Dorso-ventral axis formation	3	0.00821918
Glycine, serine and threonine metabolism	3	0.00821918
Non-alcoholic fatty liver disease (NAFLD)	3	0.00821918
Wnt signaling pathway	3	0.00821918
GABAergic synapse	3	0.00821918
Shigellosis	3	0.00821918
Long-term depression	3	0.00821918
Breast cancer	3	0.00821918
Retrograde endocannabinoid signaling	3	0.00821918
Pancreatic secretion	3	0.00821918
ErbB signaling pathway	3	0.00821918
Porphyrin and chlorophyll metabolism	3	0.00821918
Central carbon metabolism in cancer	3	0.00821918
Propanoate metabolism	3	0.00821918
Valine, leucine and isoleucine degradation	3	0.00821918
Longevity regulating pathway	3	0.00821918
EGFR tyrosine kinase inhibitor resistance	3	0.00821918
Endometrial cancer	3	0.00821918
Prolactin signaling pathway	3	0.00821918
Glyoxylate and dicarboxylate metabolism	3	0.00821918
Morphine addiction	3	0.00821918
Insulin secretion	3	0.00821918
Serotonergic synapse	3	0.00821918
Apoptosis - multiple species	3	0.00821918
Progesterone-mediated oocyte maturation	3	0.00821918
Alanine, aspartate and glutamate metabolism	3	0.00821918
T cell receptor signaling pathway	3	0.00821918
Proximal tubule bicarbonate reclamation	3	0.00821918
Taste transduction	3	0.00821918
Herpes simplex infection	3	0.00821918
Renal cell carcinoma	2	0.00547945
Arginine biosynthesis	2	0.00547945
Protein export	2	0.00547945
Chagas disease (American trypanosomiasis)	2	0.00547945
Endocrine and other factor-regulated calcium reabsorption	2	0.00547945
Regulation of lipolysis in adipocytes	2	0.00547945
Acute myeloid leukemia	2	0.00547945
TNF signaling pathway	2	0.00547945
Glycerophospholipid metabolism	2	0.00547945
2-Oxocarboxylic acid metabolism	2	0.00547945
Arachidonic acid metabolism	2	0.00547945
Type I diabetes mellitus	2	0.00547945
Cell adhesion molecules (CAMs)	2	0.00547945
Pancreatic cancer	2	0.00547945
Toll-like receptor signaling pathway	2	0.00547945
Bile secretion	2	0.00547945
Transcriptional misregulation in cancer	2	0.00547945
mRNA surveillance pathway	2	0.00547945
Hedgehog signaling pathway	2	0.00547945
Neuroactive ligand-receptor interaction	2	0.00547945
Tryptophan metabolism	2	0.00547945
Th1 and Th2 cell differentiation	2	0.00547945
beta-Alanine metabolism	2	0.00547945
Retinol metabolism	2	0.00547945
Tyrosine metabolism	2	0.00547945
Aldosterone-regulated sodium reabsorption	2	0.00547945
African trypanosomiasis	2	0.00547945
Other glycan degradation	2	0.00547945
Gastric cancer	2	0.00547945
Jak-STAT signaling pathway	2	0.00547945
Ascorbate and aldarate metabolism	2	0.00547945
Aminoacyl-tRNA biosynthesis	2	0.00547945
Bladder cancer	2	0.00547945
IL-17 signaling pathway	2	0.00547945
Cushing's syndrome	2	0.00547945
Chronic myeloid leukemia	2	0.00547945
Th17 cell differentiation	2	0.00547945
Melanoma	1	0.00273973
Insect hormone biosynthesis	1	0.00273973
Peroxisome	1	0.00273973
Mineral absorption	1	0.00273973
Nucleotide excision repair	1	0.00273973
Riboflavin metabolism	1	0.00273973
Collecting duct acid secretion	1	0.00273973
Base excision repair	1	0.00273973
Signaling pathways regulating pluripotency of stem cells	1	0.00273973
Lysine degradation	1	0.00273973
Inositol phosphate metabolism	1	0.00273973
Pantothenate and CoA biosynthesis	1	0.00273973
Carbohydrate digestion and absorption	1	0.00273973
Steroid hormone biosynthesis	1	0.00273973
Ether lipid metabolism	1	0.00273973
Fatty acid degradation	1	0.00273973
Phenylalanine, tyrosine and tryptophan biosynthesis	1	0.00273973
Measles	1	0.00273973
Nitrogen metabolism	1	0.00273973
Notch signaling pathway	1	0.00273973
Phenylalanine metabolism	1	0.00273973
Rheumatoid arthritis	1	0.00273973
Complement and coagulation cascades	1	0.00273973
Biotin metabolism	1	0.00273973
Renin-angiotensin system	1	0.00273973
Ubiquitin mediated proteolysis	1	0.00273973
Hippo signaling pathway - multiple species	1	0.00273973
Cortisol synthesis and secretion	1	0.00273973
Autophagy - other	1	0.00273973
Histidine metabolism	1	0.00273973
Cocaine addiction	1	0.00273973
Leishmaniasis	1	0.00273973
Ribosome biogenesis in eukaryotes	1	0.00273973
Ribosome	1	0.00273973
Sulfur metabolism	1	0.00273973
Ferroptosis	1	0.00273973
Thyroid cancer	1	0.00273973
NF-kappa B signaling pathway	1	0.00273973
Adipocytokine signaling pathway	1	0.00273973
Thiamine metabolism	1	0.00273973
DNA replication	1	0.00273973
Fat digestion and absorption	1	0.00273973
Hedgehog signaling pathway - fly	1	0.00273973
Non-homologous end-joining	1	0.00273973
Nicotinate and nicotinamide metabolism	1	0.00273973
TGF-beta signaling pathway	1	0.00273973
SNARE interactions in vesicular transport	1	0.00273973
Ovarian steroidogenesis	1	0.00273973
